# Supplementary material for: Structural basis for hemoglobin scavenging by CD163 reveals mechanism of ligand promiscuity
Source: PLoS Biol. 2026 May 14;24(5):e3003788. doi: 10.1371/journal.pbio.3003788 (PMC13175321; doi:10.1371/journal.pbio.3003788)
Supplement: S1 Data — (XLSX) [file pbio.3003788.s007.xlsx]

## Sheet: Fig. 1a
Surface plasmon resonance analysis for binding of Hb and HpSPHb to CD163
Hb - data													HpSPHb																				Hb - equilibrium fit
Time (s)	16 µM	8 μM	4 μM	2 μM	1 μM	500 nM	250 nM	125 nM	62.5 nM	Used for fit			Time (s)	20 nM	20 nM fitted	10 nM	10 nM fitted	5 nM	5 nM fitted	2.5 nM	2.5 nM fitted	1.25 nM	1.25 nM fitted	0.625 nM	0.625 nM fitted	0.3125 nM	0.3125 nM fitted	0.15625 nM	0.15625 nM fitted				Concentration / nM	CD163-WT
-60.26	-0.721451												-59.66	-0.0293484																			16000	55.3313	54.7437	51.1231
-59.26	-0.739502												-58.66	0.0623614																			8000	50.2846	49.3326	45.3749
-58.26	-0.675674												-57.66	0.082679																			4000	45.492	44.5258	40.9966
-57.26	-0.641373												-56.66	0.083653																			2000	40.4365	39.67	36.7474
-56.26	-0.592392												-55.66	0.0762333																			1000	35.1097	34.1999	32.0318
-55.26	-0.533096												-54.66	0.0895386																			500	28.0469	27.3921	25.5421
-54.26	-0.479263												-53.66	0.0785093																			250	19.4467	19.0407	17.3694
-53.26	-0.422226												-52.66	0.0656972																			125	11.1456	10.7737	9.35979
-52.26	-0.408081												-51.66	0.0757713																			62.5	5.88908	5.91088	4.72571
-51.26	-0.368332												-50.66	0.062264
-50.26	-0.347549												-49.66	0.0370196
-49.26	-0.283478												-48.66	0.0142003
-48.26	-0.239426												-47.66	0.00350702
-47.26	-0.17215												-46.66	-0.00655
-46.26	-0.126526												-45.66	0.0177164
-45.26	-0.115585												-44.66	0.101549
-44.26	-0.118713												-43.66	0.187645
-43.26	-0.102386												-42.66	0.293359
-42.26	-0.10231												-41.66	0.379351
-41.26	-0.0827026												-40.66	0.491022
-40.26	-0.0809021												-39.66	0.590151
-39.26	-0.0792694												-38.66	0.670519
-38.26	-0.105835												-37.66	0.751265
-37.26	-0.117157												-36.66	0.812725
-36.26	-0.135208												-35.66	0.871621
-35.26	-0.148102												-34.66	0.949386
-34.26	-0.166367												-33.66	1.02561
-33.26	-0.193726												-32.66	1.08544
-32.26	-0.216843												-31.66	1.17892
-31.26	-0.237854												-30.66	1.27172
-30.26	-0.22966												-29.66	1.34523
-29.26	-0.24762												-28.66	1.41453
-28.26	-0.259018												-27.66	1.46131
-27.26	-0.269104												-26.66	1.5196
-26.26	-0.298477												-25.66	1.55991
-25.26	-0.316772												-24.66	1.59421
-24.26	-0.345673												-23.66	1.64023
-23.26	-0.360504												-22.66	1.67005
-22.26	-0.361679												-21.66	1.70812
-21.26	-0.374969												-20.66	1.69559
-20.26	-0.252548												-19.66	0.94851
-19.26	-0.0813751												-18.66	0.220535
-18.26	0.0480957												-17.66	0.0549053
-17.26	-0.0160675												-16.66	0.0264753
-16.26	-0.0730896												-15.66	0.0355461
-15.26	-0.0745087												-14.66	0.0214184
-14.26	-0.0645142												-13.66	0.0251419
-13.26	-0.0550385												-12.66	0.0238204
-12.26	-0.0272369												-11.66	0.0156932
-11.26	-0.0156097												-10.66	0.00911921
-10.26	0.00236511												-9.66003	0.0128854
-9.26001	0.0234833												-8.66003	0.0153758
-8.26001	0.0251312												-7.66003	0.0160807
-7.26001	0.0450439												-6.66003	0.0177252
-6.26001	0.0562897												-5.66003	0.0160837
-5.26001	0.0844116												-4.66003	0.0131971
-4.26001	0.107071												-3.66003	-0.00617
-3.26001	0.119965												-2.66003	0.00569358
-2.26001	0.0690765												-1.66003	-0.102249
-1.26001	-0.74263												-0.660034	0.38568
-0.26001	-3.2395												0.339966	-1.67244
0.73999	21.2428												1.33997	1.67563
1.73999	33.1554												2.33997	1.83783
2.73999	36.3253												3.33997	2.76272
3.73999	38.5851												4.33997	3.49855
4.73999	40.2186												5.33997	4.18006
5.73999	41.3757												6.33997	4.9082
6.73999	42.3885												7.33997	5.61289
7.73999	43.0848												8.33997	6.32596
8.73999	43.7017												9.33997	6.94733
9.73999	44.2446												10.34	7.56445
10.74	44.8228												11.34	8.17502
11.74	45.2462												12.34	8.76116
12.74	45.6513												13.34	9.33343
13.74	46.0254												14.34	9.89313
14.74	46.3666												15.34	10.4465
15.74	46.5793												16.34	11.0199
16.74	46.8161												17.34	11.5599
17.74	47.0236												18.34	12.0647
18.74	47.2019												19.34	12.5769
19.74	47.388												20.34	13.0537
20.74	47.5727												21.34	13.5708
21.74	47.7525												22.34	14.0848
22.74	47.8982												23.34	14.5731
23.74	48.0912												24.34	15.0419
24.74	48.243												25.34	15.5192
25.74	48.3767												26.34	15.9716
26.74	48.4614												27.34	16.3935
27.74	48.532												28.34	16.8476
28.74	48.6099												29.34	17.275
29.74	48.6821												30.34	17.699
30.74	48.7641												31.34	18.1547
31.74	48.8454												32.34	18.5427
32.74	48.9144												33.34	18.9751
33.74	48.9759												34.34	19.3139
34.74	49.0367												35.34	19.6655
35.74	49.0778												36.34	20.0844
36.74	49.1364												37.34	20.5154
37.74	49.1969												38.34	20.8622
38.74	49.2607												39.34	21.228
39.74	49.336												40.34	21.5908
40.74	49.434												41.34	21.9697
41.74	49.4759												42.34	22.3455
42.74	49.5352												43.34	22.6996
43.74	49.5954												44.34	23.039
44.74	49.6446												45.34	23.3656
45.74	49.6704												46.34	23.7059
46.74	49.7098												47.34	24.0666
47.74	49.7398												48.34	24.3777
48.74	49.7508												49.34	24.7277
49.74	49.759												50.34	25.0662
50.74	49.7966												51.34	25.366
51.74	49.8344												52.34	25.6821
52.74	49.8375												53.34	26.0041
53.74	49.8715												54.34	26.3165
54.74	49.9156												55.34	26.5848
55.74	49.927												56.34	26.8344
56.74	49.9383												57.34	27.1138
57.74	49.95												58.34	27.4145
58.74	49.968												59.34	27.7157
59.74	50.0157												60.34	27.9887
60.74	50.0317												61.34	28.2642
61.74	50.0696												62.34	28.5357
62.74	50.1071												63.34	28.8042
63.74	50.1313												64.34	29.0507
64.74	50.1575												65.34	29.3173
65.74	50.1594												66.34	29.575
66.74	50.1789												67.34	29.8251
67.74	50.1965												68.34	30.0587
68.74	50.2164												69.34	30.3133
69.74	50.218												70.34	30.5738
70.74	50.2196												71.34	30.8232
71.74	50.2196												72.34	31.0751
72.74	50.2032												73.34	31.3083
73.74	50.2183												74.34	31.5425
74.74	50.231												75.34	31.756
75.74	50.2429												76.34	31.9721
76.74	50.259												77.34	32.1984
77.74	50.2766												78.34	32.4669
78.74	50.2997												79.34	32.7138
79.74	50.3195												80.34	32.9184
80.74	50.3375												81.34	33.1211
81.74	50.3485												82.34	33.3195
82.74	50.3586												83.34	33.5233
83.74	50.3864												84.34	33.7186
84.74	50.4044												85.34	33.9433
85.74	50.4144												86.34	34.1515
86.74	50.4466												87.34	34.3742
87.74	50.4567												88.34	34.5793
88.74	50.4797												89.34	34.7573
89.74	50.4813												90.34	34.9441
90.74	50.4762												91.34	35.1235
91.74	50.4601												92.34	35.3159
92.74	50.4598												93.34	35.502
93.74	50.4778												94.34	35.6716
94.74	50.4747												95.34	35.8477
95.74	50.4797												96.34	36.0212
96.74	50.4977												97.34	36.2195
97.74	50.5285												98.34	36.3875
98.74	50.5611												99.34	36.5653
99.74	50.5711												100.34	36.7372
100.74	50.5922												101.34	36.8939
101.74	50.6004												102.34	37.0738
102.74	50.6017												103.34	37.2454
103.74	50.5921												104.34	37.415
104.74	50.5903												105.34	37.5926
105.74	50.6102												106.34	37.7592
106.74	50.6297												107.34	37.9166
107.74	50.6691												108.34	38.0952
108.74	50.7095												109.34	38.2759
109.74	50.7476												110.34	38.4251
110.74	50.7865												111.34	38.5751
111.74	50.7722												112.34	38.7137
112.74	50.7685												113.34	38.8541
113.74	50.7867												114.34	38.9874
114.74	50.7637												115.34	39.1196
115.74	50.7621												116.34	39.2469
116.74	50.754												117.34	39.3833
117.74	50.7605												118.34	39.5177
118.74	50.7621												119.34	39.6668
119.74	50.759												120.34	39.8065
120.74	50.7622												121.34	39.9679
121.74	50.7688												122.34	40.1258
122.74	50.7985												123.34	40.2822
123.74	50.816												124.34	40.4178
124.74	50.8371												125.34	40.546
125.74	50.8602												126.34	40.6942
126.74	50.8961												127.34	40.8213
127.74	50.916												128.34	40.9524
128.74	50.9387												129.34	41.0804
129.74	50.9383												130.34	41.198
130.74	50.9465												131.34	41.3119
131.74	50.9747												132.34	41.4272
132.74	50.9895												133.34	41.5557
133.74	50.9878												134.34	41.677
134.74	51.0056												135.34	41.8086
135.74	51.0137												136.34	41.9338
136.74	51.0285												137.34	42.0618
137.74	51.0285												138.34	42.1763
138.74	51.0185												139.34	42.3023
139.74	51.027												140.34	42.4272
140.74	51.0024												141.34	42.5316
141.74	50.9993												142.34	42.6375
142.74	50.9777												143.34	42.7497
143.74	50.9614												144.34	42.8356
144.74	50.9863												145.34	42.948
145.74	51.0005												146.34	43.0779
146.74	51.0008												147.34	43.1996
147.74	51.0156												148.34	43.2992
148.74	51.0462												149.34	43.4344
149.74	51.0778												150.34	43.5548
150.74	51.0793												151.34	43.6684
151.74	51.0774												152.34	43.7739
152.74	51.0985												153.34	43.8751
153.74	51.1203												154.34	43.9943
154.74	51.1199												155.34	44.1144
155.74	51.1165												156.34	44.2251
156.74	51.1199												157.34	44.3295
157.74	51.1102												158.34	44.4363
158.74	51.1168												159.34	44.5471
159.74	51.1181												160.34	44.6296
160.74	51.0925												161.34	44.7255
161.74	51.0875												162.34	44.8057
162.74	51.0856												163.34	44.9105
163.74	51.0796												164.34	45.0036
164.74	51.097												165.34	45.0683
165.74	51.1152												166.34	45.1442
166.74	51.1395												167.34	45.2368
167.74	51.1539												168.34	45.3207
168.74	51.1591												169.34	45.4475
169.74	51.161												170.34	45.5381
170.74	51.1757												171.34	45.6533
171.74	51.1771												172.34	45.7505
172.74	51.1675												173.34	45.8323
173.74	51.1525												174.34	45.916
174.74	51.1496												175.34	45.9762
175.74	51.1231												176.34	46.0508
176.74	51.1133												177.34	46.1396
177.74	51.1102												178.34	46.1789
178.74	51.1398												179.34	45.7784
179.74	54.5052												180.34	47.2683
180.74	47.4182												181.34	45.023
181.74	40.5089												182.34	45.5274
182.74	39.4												183.34	45.3471
183.74	38.3643												184.34	45.2335
184.74	37.4525												185.34	45.0958
185.74	36.6584												186.34	44.9545
186.74	35.941												187.34	44.8591
187.74	35.2339												188.34	44.7919
188.74	34.6199												189.34	44.6727
189.74	34.0886												190.34	44.5442
190.74	33.5851												191.34	44.4547
191.74	33.0445												192.34	44.4227
192.74	32.5378												193.34	44.3609
193.74	32.1133												194.34	44.2575
194.74	31.698												195.34	44.1706
195.74	31.257												196.34	44.122
196.74	30.8797												197.34	44.084
197.74	30.5446												198.34	44.0442
198.74	30.1671												199.34	43.9906
199.74	29.816												200.34	43.9418
200.74	29.5202												201.34	43.8957
201.74	29.236												202.34	43.8111
202.74	28.9598												203.34	43.7492
203.74	28.6774												204.34	43.6938
204.74	28.4289												205.34	43.654
205.74	28.1821												206.34	43.5813
206.74	27.9226												207.34	43.5291
207.74	27.6969												208.34	43.4552
208.74	27.4892												209.34	43.3685
209.74	27.2886												210.34	43.2985
210.74	27.0496												211.34	43.2364
211.74	26.8031												212.34	43.2039
212.74	26.5989												213.34	43.1606
213.74	26.3636												214.34	43.1382
214.74	26.1625												215.34	43.0926
215.74	25.968												216.34	43.0369
216.74	25.7817												217.34	42.9655
217.74	25.5825												218.34	42.8885
218.74	25.411												219.34	42.8334
219.74	25.2277												220.34	42.7576
220.74	25.0742												221.34	42.6958
221.74	24.9271												222.34	42.6542
222.74	24.7672												223.34	42.6033
223.74	24.6153												224.34	42.5481
224.74	24.4746												225.34	42.5058
225.74	24.3028												226.34	42.4502
226.74	24.1414												227.34	42.3792
227.74	23.9532												228.34	42.3279
228.74	23.7984												229.34	42.268
229.74	23.6392												230.34	42.2072
230.74	23.5074												231.34	42.1798
231.74	23.3685												232.34	42.1444
232.74	23.2281												233.34	42.1037
233.74	23.1052												234.34	42.073
234.74	22.97												235.34	42.0422
235.74	22.836												236.34	42.0008
236.74	22.7129												237.34	41.9537
237.74	22.5938												238.34	41.9022
238.74	22.4743												239.34	41.8766
239.74	22.3469												240.34	41.8596
240.74	22.2395												241.34	41.8174
241.74	22.1282												242.34	41.7773
242.74	22.0223												243.34	41.7462
243.74	21.9093												244.34	41.7166
244.74	21.7977												245.34	41.6737
245.74	21.6723												246.34	41.6443
246.74	21.5578												247.34	41.6091
247.74	21.4305												248.34	41.5575
248.74	21.3274												249.34	41.5098
249.74	21.2297												250.34	41.4653
250.74	21.1297												251.34	41.4327
251.74	21.0301												252.34	41.3872
252.74	20.9207												253.34	41.3458
253.74	20.816												254.34	41.3359
254.74	20.7114												255.34	41.3221
255.74	20.5985												256.34	41.2876
256.74	20.5011												257.34	41.2528
257.74	20.3977												258.34	41.2387
258.74	20.3078												259.34	41.2147
259.74	20.218												260.34	41.1712
260.74	20.1461												261.34	41.1293
261.74	20.0692												262.34	41.0784
262.74	19.9794												263.34	41.0486
263.74	19.9062												264.34	40.9934
264.74	19.8454												265.34	40.9545
265.74	19.7767												266.34	40.9341
266.74	19.7086												267.34	40.9063
267.74	19.6364												268.34	40.8919
268.74	19.5578												269.34	40.8797
269.74	19.4878												270.34	40.8634
270.74	19.4075												271.34	40.8442
271.74	19.309												272.34	40.8234
272.74	19.2212												273.34	40.7974
273.74	19.1153												274.34	40.7559
274.74	19.0304												275.34	40.7192
275.74	18.9285												276.34	40.6825
276.74	18.8043												277.34	40.6418
277.74	18.7086												278.34	40.597
278.74	18.6278												279.34	40.5501
279.74	18.5629												280.34	40.4984
280.74	18.4629												281.34	40.4575
281.74	18.3879												282.34	40.4278
282.74	18.3078												283.34	40.4044
283.74	18.2378												284.34	40.3754
284.74	18.1688												285.34	40.3552
285.74	18.0856												286.34	40.3152
286.74	18.0235												287.34	40.2849
287.74	17.9579												288.34	40.2481
288.74	17.8961												289.34	40.209
289.74	17.8473												290.34	40.1745
290.74	17.7966												291.34	40.1561
291.74	17.7184												292.34	40.1402
292.74	17.6543												293.34	40.1134
293.74	17.5855												294.34	40.0919
294.74	17.5282												295.34	40.0685
295.74	17.4611												296.34	40.03
296.74	17.3731												297.34	40.0032
297.74	17.3215												298.34	39.977
298.74	17.2406												299.34	39.9306
299.74	17.1672												300.34	39.9034
300.74	17.1153												301.34	39.8716
301.74	17.0547												302.34	39.8442
302.74	17.0235												303.34	39.8508
303.74	16.9841												304.34	39.8178
304.74	16.9469												305.34	39.7856
305.74	16.9258												306.34	39.7645
306.74	16.8961												307.34	39.7415
307.74	16.8586												308.34	39.7
308.74	16.8078												309.34	39.6779
309.74	16.7375												310.34	39.6473
310.74	16.677												311.34	39.616
311.74	16.6082												312.34	39.5795
312.74	16.5578												313.34	39.5715
313.74	16.491												314.34	39.563
314.74	16.4469												315.34	39.5273
315.74	16.3878												316.34	39.524
316.74	16.3352												317.34	39.5063
317.74	16.2602												318.34	39.4754
318.74	16.2063												319.34	39.4715
319.74	16.1559												320.34	39.4651
320.74	16.0887												321.34	39.4637
321.74	16.0379												322.34	39.4445
322.74	15.9973												323.34	39.4162
323.74	15.9665												324.34	39.3759
324.74	15.9028												325.34	39.3473
325.74	15.8489												326.34	39.3025
326.74	15.7981												327.34	39.2601
327.74	15.7575												328.34	39.2056
328.74	15.6985												329.34	39.1745
329.74	15.6496												330.34	39.1431
330.74	15.5907												331.34	39.1277
331.74	15.5645												332.34	39.1078
332.74	15.5106												333.34	39.1044
333.74	15.4762												334.34	39.1118
334.74	15.4305												335.34	39.0942
335.74	15.3981												336.34	39.0826
336.74	15.3668												337.34	39.0649
337.74	15.3257												338.34	39.0353
338.74	15.2763												339.34	39.0001
339.74	15.2379												340.34	38.961
340.74	15.1805												341.34	38.938
341.74	15.1317												342.34	38.8985
342.74	15.0696												343.34	38.8766
343.74	15.0188												344.34	38.85
344.74	14.9778												345.34	38.8247
345.74	14.9289												346.34	38.7969
346.74	14.8946												347.34	38.7751
347.74	14.8535												348.34	38.7497
348.74	14.8275												349.34	38.7351
349.74	14.7789												350.34	38.7329
350.74	14.7379												351.34	38.7262
351.74	14.6887												352.34	38.7074
352.74	14.6477												353.34	38.6926
353.74	14.6219												354.34	38.6919
354.74	14.571												355.34	38.6582
355.74	14.5102												356.34	38.6454
356.74	14.4813												357.34	38.6141
357.74	14.4207												358.34	38.5927
358.74	14.3684												359.34	38.5924
359.74	14.3196												360.34	38.5684
360.74	14.2965												361.34	38.5376
361.74	14.2785												362.34	38.5164
362.74	14.2574												363.34	38.5048
363.74	14.2262												364.34	38.4837
364.74	14.1903												365.34	38.449
365.74	14.148												366.34	38.436
366.74	14.0985												367.34	38.4227
367.74	14.0594												368.34	38.3966
368.74	14.009												369.34	38.3849
369.74	13.97												370.34	38.3688
370.74	13.9371												371.34	38.3473
371.74	13.9059												372.34	38.321
372.74	13.8685												373.34	38.304
373.74	13.8375												374.34	38.2676
374.74	13.8165												375.34	38.256
375.74	13.7801												376.34	38.2367
376.74	13.7508												377.34	38.2231
377.74	13.72												378.34	38.2091
378.74	13.7004												379.34	38.1781
379.74	13.6676												380.34	38.1404
380.74	13.6199												381.34	38.1062
381.74	13.5793												382.34	38.0863
382.74	13.5563												383.34	38.058
383.74	13.527												384.34	38.0359
384.74	13.4778												385.34	38.0337
385.74	13.4387												386.34	38.0426
386.74	13.4059												387.34	38.0258
387.74	13.3703												388.34	38.0252
388.74	13.3571												389.34	37.9952
389.74	13.3192												390.34	37.9845
390.74	13.3												391.34	37.9555
391.74	13.2785												392.34	37.9492
392.74	13.2508												393.34	37.9553
393.74	13.2297												394.34	37.936
394.74	13.2086												395.34	37.9341
395.74	13.161												396.34	37.9305
396.74	13.1348												397.34	37.9247
397.74	13.1153												398.34	37.8969
398.74	13.0793												399.34	37.8587
399.74	13.0383												400.34	37.8352
400.74	13.0188												401.34	37.8083
401.74	12.9778												402.34	37.7954
402.74	12.9368												403.34	37.7872
403.74	12.8992												404.34	37.7676
404.74	12.8699												405.34	37.7544
405.74	12.8504												406.34	37.7477
406.74	12.8098												407.34	37.7348
407.74	12.7621												408.34	37.7008
408.74	12.7297												409.34	37.6844
409.74	12.6985												410.34	37.6645
410.74	12.6692												411.34	37.6208
411.74	12.6364												412.34	37.5941
412.74	12.6106												413.34	37.5819
413.74	12.6153												414.34	37.5826
414.74	12.5957												415.34	37.5634
415.74	12.5857												416.34	37.5529
416.74	12.5387												417.34	37.5492
417.74	12.5239												418.34	37.5271
418.74	12.4961												419.34	37.5157
419.74	12.468												420.34	37.4978
420.74	12.4403												421.34	37.4675
421.74	12.427												422.34	37.4435
422.74	12.391												423.34	37.418
423.74	12.3406												424.34	37.4021
424.74	12.3192												425.34	37.3773
425.74	12.2703												426.34	37.3317
426.74	12.2293												427.34	37.3087
427.74	12.1985												428.34	37.2875
428.74	12.177												429.34	37.2738
429.74	12.1672												430.34	37.2459
430.74	12.1379												431.34	37.2352
431.74	12.1098												432.34	37.2248
432.74	12.1055												433.34	37.2141
433.74	12.1086												434.34	37.1967
434.74	12.0789												435.34	37.1957
435.74	12.0399												436.34	37.1766
436.74	11.9989												437.34	37.1666
437.74	11.9715												438.34	37.145
438.74	11.9305												439.34	37.1274
439.74	11.9094												440.34	37.1223
440.74	11.8914												441.34	37.0798
441.74	11.8781												442.34	37.0504
442.74	11.8668												443.34	37.0337
443.74	11.8407												444.34	37.006
444.74	11.8275												445.34	36.9688
445.74	11.8262												446.34	36.9372
446.74	11.8145												447.34	36.907
447.74	11.7883												448.34	36.9048
448.74	11.7934												449.34	36.8962
449.74	11.7653												450.34	36.9016
450.74	11.7555												451.34	36.8947
451.74	11.7211												452.34	36.8937
452.74	11.6887												453.34	36.9044
453.74	11.6575												454.34	36.8868
454.74	11.6282												455.34	36.8689
455.74	11.602												456.34	36.8516
456.74	11.5692												457.34	36.82
457.74	11.5547												458.34	36.8058
458.74	11.5461												459.34	36.8032
459.74	11.5285												460.34	36.8051
460.74	11.509												461.34	36.8048
461.74	11.4844												462.34	36.7868
462.74	11.4762												463.34	36.7727
463.74	11.4547												464.34	36.7764
464.74	11.427												465.34	36.7551
465.74	11.4169												466.34	36.734
466.74	11.3883												467.34	36.7308
467.74	11.3586												468.34	36.7138
468.74	11.3391												469.34	36.6977
469.74	11.3031												470.34	36.6668
470.74	11.2657												471.34	36.633
471.74	11.2297												472.34	36.6091
472.74	11.2082												473.34	36.5883
473.74	11.1887												474.34	36.5929
474.74	11.1774												475.34	36.5939
475.74	11.1477												476.34	36.5766
476.74	11.1379												477.34	36.5751
477.74	11.1168												478.34	36.5851
478.74	11.0989												479.34	36.5777
479.74	11.0578												480.34	36.5485
480.74	11.0629
													-59.66		0
-59.5601		-0.995265											-58.66		0
-58.5601		-0.808887											-57.66		0
-57.5601		-0.807567											-56.66		0
-56.5601		-0.788813											-55.66		0
-55.5601		-0.749164											-54.66		0
-54.5601		-0.690171											-53.66		0
-53.5601		-0.647289											-52.66		0
-52.5601		-0.627886											-51.66		0
-51.5601		-0.582676											-50.66		0
-50.5601		-0.543948											-49.66		0
-49.5601		-0.494927											-48.66		0
-48.5601		-0.438665											-47.66		0
-47.5601		-0.373873											-46.66		0
-46.5601		-0.327944											-45.66		0
-45.5601		-0.307723											-44.66		0
-44.5601		-0.308074											-43.66		0
-43.5601		-0.337936											-42.66		0
-42.5601		-0.332431											-41.66		0
-41.5601		-0.336157											-40.66		0
-40.5601		-0.337858											-39.66		0
-39.5601		-0.337091											-38.66		0
-38.5601		-0.343886											-37.66		0
-37.5601		-0.349829											-36.66		0
-36.5601		-0.359459											-35.66		0
-35.5601		-0.358961											-34.66		0
-34.5601		-0.357206											-33.66		0
-33.5601		-0.3693											-32.66		0
-32.5601		-0.393804											-31.66		0
-31.5601		-0.421004											-30.66		0
-30.5601		-0.428131											-29.66		0
-29.5601		-0.431059											-28.66		0
-28.5601		-0.433254											-27.66		0
-27.5601		-0.443155											-26.66		0
-26.5601		-0.416878											-25.66		0
-25.5601		-0.429466											-24.66		0
-24.5601		-0.418607											-23.66		0
-23.5601		-0.411391											-22.66		0
-22.5601		-0.395232											-21.66		0
-21.5601		-0.372278											-20.66		0
-20.5601		-0.197118											-19.66		0
-19.5601		-0.192349											-18.66		0
-18.5601		-0.165599											-17.66		0
-17.5601		-0.143231											-16.66		0
-16.5601		-0.158799											-15.66		0
-15.5601		-0.132305											-14.66		0
-14.5601		-0.0875052											-13.66		0
-13.5601		-0.0640304											-12.66		0
-12.5601		-0.0572194											-11.66		0
-11.5601		-0.0320667											-10.66		0
-10.5601		-0.00146											-9.66003		0
-9.56006		0.0129349											-8.66003		0
-8.56006		0.0381153											-7.66003		0
-7.56006		0.0605759											-6.66003		0
-6.56006		0.085851											-5.66003		0
-5.56006		0.124605											-4.66003		0
-4.56006		0.164678											-3.66003		0
-3.56006		0.187775											-2.66003		0
-2.56006		0.0174191											-1.66003		0
-1.56006		-0.561936											-0.660034		0
-0.560059		0.819468											0.339966		2.25181
0.439941		5.63534											1.33997		2.85793
1.43994		24.0369											2.33997		3.45646
2.43994		27.2072											3.33997		4.0475
3.43994		29.7355											4.33997		4.63112
4.43994		31.5324											5.33997		5.20744
5.43994		32.9019											6.33997		5.77653
6.43994		33.9933											7.33997		6.33849
7.43994		34.8772											8.33997		6.89341
8.43994		35.5928											9.33997		7.44138
9.43994		36.2672											10.34		7.98249
10.4399		36.8272											11.34		8.51681
11.4399		37.3273											12.34		9.04444
12.4399		37.805											13.34		9.56546
13.4399		38.2479											14.34		10.08
14.4399		38.611											15.34		10.588
15.4399		38.9217											16.34		11.0897
16.4399		39.267											17.34		11.5851
17.4399		39.5302											18.34		12.0743
18.4399		39.7744											19.34		12.5573
19.4399		40.0561											20.34		13.0343
20.4399		40.2437											21.34		13.5053
21.4399		40.4498											22.34		13.9705
22.4399		40.6712											23.34		14.4298
23.4399		40.9072											24.34		14.8833
24.4399		41.1174											25.34		15.3312
25.4399		41.2751											26.34		15.7734
26.4399		41.3939											27.34		16.2101
27.4399		41.5183											28.34		16.6414
28.4399		41.6257											29.34		17.0672
29.4399		41.7653											30.34		17.4877
30.4399		41.8612											31.34		17.903
31.4399		41.9421											32.34		18.313
32.4399		42.0275											33.34		18.7179
33.4399		42.1003											34.34		19.1177
34.4399		42.21											35.34		19.5125
35.4399		42.3202											36.34		19.9024
36.4399		42.4225											37.34		20.2873
37.4399		42.498											38.34		20.6675
38.4399		42.5705											39.34		21.0429
39.4399		42.6575											40.34		21.4136
40.4399		42.7441											41.34		21.7796
41.4399		42.8096											42.34		22.1411
42.4399		42.8924											43.34		22.498
43.4399		42.942											44.34		22.8505
44.4399		42.9805											45.34		23.1985
45.4399		43.0381											46.34		23.5422
46.4399		43.0903											47.34		23.8816
47.4399		43.1661											48.34		24.2167
48.4399		43.2268											49.34		24.5476
49.4399		43.2651											50.34		24.8744
50.4399		43.3017											51.34		25.1971
51.4399		43.3343											52.34		25.5157
52.4399		43.3642											53.34		25.8304
53.4399		43.3943											54.34		26.1411
54.4399		43.4451											55.34		26.4479
55.4399		43.48											56.34		26.7508
56.4399		43.5186											57.34		27.05
57.4399		43.5497											58.34		27.3454
58.4399		43.5899											59.34		27.6372
59.4399		43.6392											60.34		27.9252
60.4399		43.6813											61.34		28.2097
61.4399		43.7282											62.34		28.4906
62.4399		43.7781											63.34		28.768
63.4399		43.809											64.34		29.0419
64.4399		43.8399											65.34		29.3123
65.4399		43.8672											66.34		29.5794
66.4399		43.8761											67.34		29.8431
67.4399		43.8805											68.34		30.1036
68.4399		43.9031											69.34		30.3607
69.4399		43.9266											70.34		30.6147
70.4399		43.9328											71.34		30.8654
71.4399		43.9354											72.34		31.1131
72.4399		43.9656											73.34		31.3576
73.4399		43.9807											74.34		31.599
74.4399		44.0118											75.34		31.8375
75.4399		44.0333											76.34		32.0729
76.4399		44.0595											77.34		32.3054
77.4399		44.0796											78.34		32.535
78.4399		44.0964											79.34		32.7617
79.4399		44.1044											80.34		32.9855
80.4399		44.1224											81.34		33.2066
81.4399		44.1424											82.34		33.4249
82.4399		44.1731											83.34		33.6404
83.4399		44.2105											84.34		33.8533
84.4399		44.2473											85.34		34.0635
85.4399		44.2776											86.34		34.271
86.4399		44.3091											87.34		34.476
87.4399		44.3361											88.34		34.6784
88.4399		44.3553											89.34		34.8782
89.4399		44.3656											90.34		35.0756
90.4399		44.3654											91.34		35.2704
91.4399		44.3643											92.34		35.4629
92.4399		44.3726											93.34		35.6529
93.4399		44.3696											94.34		35.8405
94.4399		44.3842											95.34		36.0258
95.4399		44.4038											96.34		36.2088
96.4399		44.4222											97.34		36.3894
97.4399		44.4436											98.34		36.5678
98.4399		44.4688											99.34		36.744
99.4399		44.4885											100.34		36.918
100.44		44.5019											101.34		37.0898
101.44		44.5157											102.34		37.2594
102.44		44.5253											103.34		37.4269
103.44		44.5428											104.34		37.5923
104.44		44.5582											105.34		37.7557
105.44		44.5719											106.34		37.917
106.44		44.5913											107.34		38.0762
107.44		44.6274											108.34		38.2335
108.44		44.6558											109.34		38.3888
109.44		44.6771											110.34		38.5422
110.44		44.7142											111.34		38.6936
111.44		44.7169											112.34		38.8431
112.44		44.7237											113.34		38.9908
113.44		44.7421											114.34		39.1366
114.44		44.7399											115.34		39.2806
115.44		44.7457											116.34		39.4228
116.44		44.7574											117.34		39.5632
117.44		44.773											118.34		39.7018
118.44		44.7745											119.34		39.8388
119.44		44.7811											120.34		39.9739
120.44		44.8047											121.34		40.1074
121.44		44.8092											122.34		40.2393
122.44		44.8367											123.34		40.3694
123.44		44.8511											124.34		40.498
124.44		44.8548											125.34		40.6249
125.44		44.8689											126.34		40.7503
126.44		44.9052											127.34		40.874
127.44		44.9182											128.34		40.9963
128.44		44.9487											129.34		41.1169
129.44		44.9542											130.34		41.2361
130.44		44.9901											131.34		41.3538
131.44		45.0093											132.34		41.47
132.44		45.0237											133.34		41.5848
133.44		45.0342											134.34		41.6981
134.44		45.057											135.34		41.81
135.44		45.0836											136.34		41.9205
136.44		45.1006											137.34		42.0296
137.44		45.1069											138.34		42.1373
138.44		45.1065											139.34		42.2437
139.44		45.1181											140.34		42.3488
140.44		45.1034											141.34		42.4525
141.44		45.1022											142.34		42.555
142.44		45.1051											143.34		42.6561
143.44		45.0967											144.34		42.756
144.44		45.1149											145.34		42.8547
145.44		45.134											146.34		42.9521
146.44		45.163											147.34		43.0483
147.44		45.1732											148.34		43.1432
148.44		45.1901											149.34		43.237
149.44		45.2015											150.34		43.3296
150.44		45.2007											151.34		43.4211
151.44		45.1806											152.34		43.5114
152.44		45.1701											153.34		43.6006
153.44		45.18											154.34		43.6886
154.44		45.1923											155.34		43.7756
155.44		45.1925											156.34		43.8615
156.44		45.2099											157.34		43.9463
157.44		45.2383											158.34		44.03
158.44		45.2531											159.34		44.1127
159.44		45.2664											160.34		44.1943
160.44		45.2514											161.34		44.2749
161.44		45.2538											162.34		44.3545
162.44		45.2302											163.34		44.4332
163.44		45.2249											164.34		44.5108
164.44		45.2302											165.34		44.5874
165.44		45.2429											166.34		44.6631
166.44		45.2653											167.34		44.7379
167.44		45.2933											168.34		44.8117
168.44		45.3218											169.34		44.8846
169.44		45.3453											170.34		44.9566
170.44		45.3698											171.34		45.0276
171.44		45.3913											172.34		45.0978
172.44		45.3933											173.34		45.1671
173.44		45.3869											174.34		45.2355
174.44		45.3867											175.34		45.3031
175.44		45.3749											176.34		45.3698
176.44		45.374											177.34		45.4357
177.44		45.3745											178.34		45.5008
178.44		45.3806											179.34		45.565
179.44		44.8604											180.34		43.5532
180.44		47.1399											181.34		43.5245
181.44		37.5834											182.34		43.4958
182.44		37.6102											183.34		43.467
183.44		36.6313											184.34		43.4384
184.44		35.7774											185.34		43.4097
185.44		35.1079											186.34		43.381
186.44		34.4422											187.34		43.3524
187.44		33.7787											188.34		43.3238
188.44		33.1572											189.34		43.2952
189.44		32.6586											190.34		43.2666
190.44		32.1714											191.34		43.238
191.44		31.7333											192.34		43.2095
192.44		31.2763											193.34		43.181
193.44		30.8777											194.34		43.1525
194.44		30.4897											195.34		43.124
195.44		30.1297											196.34		43.0955
196.44		29.7894											197.34		43.0671
197.44		29.4608											198.34		43.0387
198.44		29.1581											199.34		43.0102
199.44		28.82											200.34		42.9819
200.44		28.5123											201.34		42.9535
201.44		28.265											202.34		42.9251
202.44		28.0108											203.34		42.8968
203.44		27.7274											204.34		42.8685
204.44		27.463											205.34		42.8402
205.44		27.2317											206.34		42.8119
206.44		27.0206											207.34		42.7836
207.44		26.8139											208.34		42.7554
208.44		26.6175											209.34		42.7272
209.44		26.4251											210.34		42.699
210.44		26.2316											211.34		42.6708
211.44		26.0066											212.34		42.6426
212.44		25.811											213.34		42.6145
213.44		25.5997											214.34		42.5864
214.44		25.3937											215.34		42.5582
215.44		25.2044											216.34		42.5302
216.44		25.0459											217.34		42.5021
217.44		24.8701											218.34		42.474
218.44		24.7154											219.34		42.446
219.44		24.5528											220.34		42.418
220.44		24.3789											221.34		42.39
221.44		24.2403											222.34		42.362
222.44		24.1098											223.34		42.334
223.44		23.969											224.34		42.3061
224.44		23.8154											225.34		42.2782
225.44		23.6714											226.34		42.2502
226.44		23.52											227.34		42.2224
227.44		23.3885											228.34		42.1945
228.44		23.2615											229.34		42.1666
229.44		23.111											230.34		42.1388
230.44		22.9754											231.34		42.111
231.44		22.8385											232.34		42.0832
232.44		22.7062											233.34		42.0554
233.44		22.562											234.34		42.0277
234.44		22.418											235.34		41.9999
235.44		22.2749											236.34		41.9722
236.44		22.1585											237.34		41.9445
237.44		22.0441											238.34		41.9168
238.44		21.9313											239.34		41.8891
239.44		21.8214											240.34		41.8615
240.44		21.6939											241.34		41.8338
241.44		21.5816											242.34		41.8062
242.44		21.4618											243.34		41.7786
243.44		21.3178											244.34		41.7511
244.44		21.2004											245.34		41.7235
245.44		21.0977											246.34		41.696
246.44		21.0127											247.34		41.6684
247.44		20.9336											248.34		41.6409
248.44		20.8423											249.34		41.6134
249.44		20.7519											250.34		41.586
250.44		20.6472											251.34		41.5585
251.44		20.545											252.34		41.5311
252.44		20.4453											253.34		41.5037
253.44		20.3531											254.34		41.4763
254.44		20.2664											255.34		41.4489
255.44		20.1704											256.34		41.4215
256.44		20.0948											257.34		41.3942
257.44		20.0107											258.34		41.3669
258.44		19.9317											259.34		41.3396
259.44		19.8452											260.34		41.3123
260.44		19.7755											261.34		41.285
261.44		19.6801											262.34		41.2578
262.44		19.59											263.34		41.2305
263.44		19.5117											264.34		41.2033
264.44		19.4352											265.34		41.1761
265.44		19.3583											266.34		41.1489
266.44		19.2818											267.34		41.1218
267.44		19.1944											268.34		41.0946
268.44		19.1138											269.34		41.0675
269.44		19.0325											270.34		41.0404
270.44		18.9596											271.34		41.0133
271.44		18.8855											272.34		40.9862
272.44		18.8106											273.34		40.9592
273.44		18.7336											274.34		40.9322
274.44		18.6581											275.34		40.9051
275.44		18.5583											276.34		40.8781
276.44		18.4675											277.34		40.8511
277.44		18.3845											278.34		40.8242
278.44		18.3086											279.34		40.7972
279.44		18.2139											280.34		40.7703
280.44		18.1317											281.34		40.7434
281.44		18.0402											282.34		40.7165
282.44		17.9581											283.34		40.6896
283.44		17.8773											284.34		40.6628
284.44		17.8117											285.34		40.6359
285.44		17.7529											286.34		40.6091
286.44		17.6996											287.34		40.5823
287.44		17.6495											288.34		40.5555
288.44		17.5897											289.34		40.5287
289.44		17.5481											290.34		40.502
290.44		17.4931											291.34		40.4753
291.44		17.4241											292.34		40.4485
292.44		17.3511											293.34		40.4218
293.44		17.2848											294.34		40.3952
294.44		17.2258											295.34		40.3685
295.44		17.16											296.34		40.3418
296.44		17.0833											297.34		40.3152
297.44		17.016											298.34		40.2886
298.44		16.9631											299.34		40.262
299.44		16.9049											300.34		40.2354
300.44		16.8412											301.34		40.2089
301.44		16.7935											302.34		40.1823
302.44		16.7475											303.34		40.1558
303.44		16.7142											304.34		40.1293
304.44		16.6674											305.34		40.1028
305.44		16.6439											306.34		40.0763
306.44		16.6044											307.34		40.0499
307.44		16.5873											308.34		40.0235
308.44		16.5658											309.34		39.997
309.44		16.5245											310.34		39.9706
310.44		16.466											311.34		39.9443
311.44		16.3995											312.34		39.9179
312.44		16.3374											313.34		39.8915
313.44		16.2763											314.34		39.8652
314.44		16.2052											315.34		39.8389
315.44		16.1481											316.34		39.8126
316.44		16.0931											317.34		39.7863
317.44		16.0429											318.34		39.7601
318.44		15.998											319.34		39.7338
319.44		15.9618											320.34		39.7076
320.44		15.9069											321.34		39.6814
321.44		15.87											322.34		39.6552
322.44		15.814											323.34		39.629
323.44		15.7797											324.34		39.6028
324.44		15.7283											325.34		39.5767
325.44		15.6666											326.34		39.5506
326.44		15.6211											327.34		39.5245
327.44		15.5662											328.34		39.4984
328.44		15.5337											329.34		39.4723
329.44		15.4732											330.34		39.4463
330.44		15.4079											331.34		39.4202
331.44		15.3516											332.34		39.3942
332.44		15.3052											333.34		39.3682
333.44		15.2484											334.34		39.3422
334.44		15.209											335.34		39.3162
335.44		15.1539											336.34		39.2903
336.44		15.1191											337.34		39.2643
337.44		15.0907											338.34		39.2384
338.44		15.0461											339.34		39.2125
339.44		14.9828											340.34		39.1866
340.44		14.9294											341.34		39.1608
341.44		14.8702											342.34		39.1349
342.44		14.8208											343.34		39.1091
343.44		14.7837											344.34		39.0833
344.44		14.7533											345.34		39.0575
345.44		14.7232											346.34		39.0317
346.44		14.6909											347.34		39.0059
347.44		14.6626											348.34		38.9802
348.44		14.6138											349.34		38.9545
349.44		14.5679											350.34		38.9288
350.44		14.5226											351.34		38.9031
351.44		14.4884											352.34		38.8774
352.44		14.4419											353.34		38.8517
353.44		14.4121											354.34		38.8261
354.44		14.3759											355.34		38.8004
355.44		14.3216											356.34		38.7748
356.44		14.2782											357.34		38.7492
357.44		14.2446											358.34		38.7237
358.44		14.2036											359.34		38.6981
359.44		14.167											360.34		38.6726
360.44		14.1391											361.34		38.647
361.44		14.1196											362.34		38.6215
362.44		14.1034											363.34		38.596
363.44		14.0659											364.34		38.5705
364.44		14.0187											365.34		38.5451
365.44		13.9736											366.34		38.5196
366.44		13.9327											367.34		38.4942
367.44		13.8922											368.34		38.4688
368.44		13.8637											369.34		38.4434
369.44		13.8257											370.34		38.418
370.44		13.7973											371.34		38.3927
371.44		13.7665											372.34		38.3673
372.44		13.7348											373.34		38.342
373.44		13.7094											374.34		38.3167
374.44		13.671											375.34		38.2914
375.44		13.6189											376.34		38.2661
376.44		13.5759											377.34		38.2409
377.44		13.5464											378.34		38.2156
378.44		13.5395											379.34		38.1904
379.44		13.5142											380.34		38.1652
380.44		13.4849											381.34		38.14
381.44		13.4496											382.34		38.1148
382.44		13.429											383.34		38.0897
383.44		13.3915											384.34		38.0645
384.44		13.3463											385.34		38.0394
385.44		13.3008											386.34		38.0143
386.44		13.2757											387.34		37.9892
387.44		13.2534											388.34		37.9641
388.44		13.2384											389.34		37.9391
389.44		13.2078											390.34		37.914
390.44		13.2012											391.34		37.889
391.44		13.192											392.34		37.864
392.44		13.1827											393.34		37.839
393.44		13.1593											394.34		37.814
394.44		13.126											395.34		37.7891
395.44		13.0987											396.34		37.7641
396.44		13.0488											397.34		37.7392
397.44		13.0068											398.34		37.7143
398.44		12.9637											399.34		37.6894
399.44		12.9336											400.34		37.6645
400.44		12.8987											401.34		37.6396
401.44		12.8658											402.34		37.6148
402.44		12.8314											403.34		37.59
403.44		12.8207											404.34		37.5652
404.44		12.8125											405.34		37.5404
405.44		12.7904											406.34		37.5156
406.44		12.7544											407.34		37.4908
407.44		12.7092											408.34		37.4661
408.44		12.665											409.34		37.4413
409.44		12.6153											410.34		37.4166
410.44		12.5812											411.34		37.3919
411.44		12.5546											412.34		37.3672
412.44		12.5335											413.34		37.3426
413.44		12.5184											414.34		37.3179
414.44		12.4858											415.34		37.2933
415.44		12.4598											416.34		37.2687
416.44		12.4408											417.34		37.2441
417.44		12.4188											418.34		37.2195
418.44		12.3911											419.34		37.1949
419.44		12.3715											420.34		37.1704
420.44		12.3589											421.34		37.1458
421.44		12.3439											422.34		37.1213
422.44		12.2938											423.34		37.0968
423.44		12.2487											424.34		37.0723
424.44		12.2348											425.34		37.0479
425.44		12.1905											426.34		37.0234
426.44		12.1579											427.34		36.999
427.44		12.1251											428.34		36.9745
428.44		12.1109											429.34		36.9501
429.44		12.1011											430.34		36.9257
430.44		12.0646											431.34		36.9014
431.44		12.0459											432.34		36.877
432.44		12.0182											433.34		36.8527
433.44		11.9855											434.34		36.8283
434.44		11.9639											435.34		36.804
435.44		11.9357											436.34		36.7797
436.44		11.8987											437.34		36.7555
437.44		11.8669											438.34		36.7312
438.44		11.8311											439.34		36.707
439.44		11.8105											440.34		36.6827
440.44		11.7905											441.34		36.6585
441.44		11.7739											442.34		36.6343
442.44		11.7442											443.34		36.6101
443.44		11.7232											444.34		36.586
444.44		11.7121											445.34		36.5618
445.44		11.6982											446.34		36.5377
446.44		11.692											447.34		36.5136
447.44		11.6909											448.34		36.4895
448.44		11.6865											449.34		36.4654
449.44		11.6706											450.34		36.4413
450.44		11.6457											451.34		36.4173
451.44		11.6241											452.34		36.3932
452.44		11.6238											453.34		36.3692
453.44		11.6025											454.34		36.3452
454.44		11.5752											455.34		36.3212
455.44		11.5382											456.34		36.2972
456.44		11.5249											457.34		36.2733
457.44		11.5018											458.34		36.2493
458.44		11.4718											459.34		36.2254
459.44		11.452											460.34		36.2015
460.44		11.4497											461.34		36.1776
461.44		11.4325											462.34		36.1537
462.44		11.4112											463.34		36.1298
463.44		11.3931											464.34		36.106
464.44		11.3736											465.34		36.0822
465.44		11.355											466.34		36.0583
466.44		11.3441											467.34		36.0345
467.44		11.3088											468.34		36.0108
468.44		11.2842											469.34		35.987
469.44		11.2502											470.34		35.9632
470.44		11.2091											471.34		35.9395
471.44		11.1784											472.34		35.9158
472.44		11.1482											473.34		35.8921
473.44		11.1271											474.34		35.8684
474.44		11.1097											475.34		35.8447
475.44		11.1005											476.34		35.821
476.44		11.0878											477.34		35.7974
477.44		11.0761											478.34		35.7738
478.44		11.0627											479.34		35.7501
479.44		11.0591											480.34		35.7265
480.44		11.0391
													-59.9601			0.0247498
-59.86			-0.864283										-58.9601			0.005867
-58.86			-0.654356										-57.9601			0.0395126
-57.86			-0.589434										-56.9601			0.0296707
-56.86			-0.585654										-55.9601			0.00173187
-55.86			-0.596842										-54.9601			0.0119705
-54.86			-0.542152										-53.9601			0.00216675
-53.86			-0.473265										-52.9601			-0.0133362
-52.86			-0.443065										-51.9601			-0.016777
-51.86			-0.397856										-50.9601			-0.026741
-50.86			-0.338042										-49.9601			-0.0228348
-49.86			-0.305103										-48.9601			-0.0645142
-48.86			-0.236371										-47.9601			-0.0930634
-47.86			-0.157908										-46.9601			-0.10392
-46.86			-0.0916584										-45.9601			-0.0876389
-45.86			-0.0896155										-44.9601			0.0156021
-44.86			-0.144081										-43.9601			0.117554
-43.86			-0.237831										-42.9601			0.215721
-42.86			-0.348387										-41.9601			0.317596
-41.86			-0.421311										-40.9601			0.400146
-40.86			-0.494966										-39.9601			0.492676
-39.86			-0.563819										-38.9601			0.559502
-38.86			-0.658253										-37.9601			0.634895
-37.86			-0.745149										-36.9601			0.704193
-36.86			-0.806812										-35.9601			0.777473
-35.86			-0.884034										-34.9601			0.848961
-34.86			-0.959916										-33.9601			0.910248
-33.86			-1.03495										-32.9601			0.957367
-32.86			-1.10021										-31.9601			1.01451
-31.86			-1.17537										-30.9601			1.08408
-30.86			-1.26697										-29.9601			1.14111
-29.86			-1.34752										-28.9601			1.18741
-28.86			-1.42051										-27.9601			1.25635
-27.86			-1.48608										-26.9601			1.30518
-26.86			-1.54564										-25.9601			1.33369
-25.86			-1.60877										-24.9601			1.38057
-24.86			-1.6526										-23.9601			1.42873
-23.86			-1.71483										-22.9601			1.47747
-22.86			-1.75509										-21.9601			1.52408
-21.86			-1.76924										-20.9601			1.53111
-20.86			-1.64897										-19.9601			1.12732
-19.86			-1.06131										-18.9601			0.245056
-18.86			-0.251383										-17.9601			0.0213013
-17.86			0.0129147										-16.9601			-0.0193939
-16.86			-0.0708843										-15.9601			-0.0328674
-15.86			-0.139444										-14.9601			-0.0231781
-14.86			-0.123217										-13.9601			0.00627136
-13.86			-0.0890862										-12.9601			0.0265808
-12.86			-0.0526357										-11.9601			0.0207214
-11.86			-0.0225638										-10.9601			0.027359
-10.86			0.0165293										-9.96008			0.0224762
-9.85999			0.0351356										-8.96008			0.0209198
-8.85999			0.0514379										-7.96008			0.0199432
-7.85999			0.0671547										-6.96008			-0.00194
-6.85999			0.0835851										-5.96008			0.00216675
-5.85999			0.0799781										-4.96008			-0.00467
-4.85999			0.0933507										-3.96008			-0.007
-3.85999			0.098106										-2.96008			0.00213623
-2.85999			0.0396761										-1.96008			-0.041153
-1.85999			-0.675133										-0.960083			0.280418
-0.859985			0.982402										0.039917			-1.88869
0.140015			-2.37303										1.03992			1.36134
1.14001			17.0916										2.03992			0.658226
2.14001			19.9259										3.03992			1.28053
3.14001			22.7343										4.03992			1.66534
4.14001			24.6106										5.03992			2.0892
5.14001			26.0728										6.03992			2.48143
6.14001			27.1788										7.03992			2.86194
7.14001			28.1264										8.03992			3.21115
8.14001			28.9194										9.03992			3.58763
9.14001			29.6157										10.0399			3.97639
10.14			30.2628										11.0399			4.29432
11.14			30.8643										12.0399			4.62579
12.14			31.3897										13.0399			4.97755
13.14			31.8423										14.0399			5.32581
14.14			32.2468										15.0399			5.68279
15.14			32.6114										16.0399			5.99635
16.14			32.9544										17.0399			6.3401
17.14			33.2859										18.0399			6.64548
18.14			33.5828										19.0399			6.94782
19.14			33.8639										20.0399			7.23713
20.14			34.1331										21.0399			7.54768
21.14			34.4264										22.0399			7.80491
22.14			34.6919										23.0399			8.08029
23.14			34.9282										24.0399			8.35899
24.14			35.1933										25.0399			8.64259
25.14			35.4098										26.0399			8.9081
26.14			35.5807										27.0399			9.16312
27.14			35.7395										28.0399			9.46072
28.14			35.9055										29.0399			9.75122
29.14			36.0531										30.0399			9.98322
30.14			36.1996										31.0399			10.2497
31.14			36.3191										32.0399			10.5233
32.14			36.4355										33.0399			10.7551
33.14			36.5738										34.0399			11.0239
34.14			36.711										35.0399			11.3272
35.14			36.8414										36.0399			11.6008
36.14			36.977										37.0399			11.8584
37.14			37.0927										38.0399			12.1153
38.14			37.1952										39.0399			12.3483
39.14			37.3068										40.0399			12.5814
40.14			37.4193										41.0399			12.8604
41.14			37.5215										42.0399			13.0983
42.14			37.6285										43.0399			13.3346
43.14			37.7227										44.0399			13.5627
44.14			37.8011										45.0399			13.7675
45.14			37.8733										46.0399			13.9953
46.14			37.9633										47.0399			14.2209
47.14			38.0403										48.0399			14.434
48.14			38.1262										49.0399			14.6785
49.14			38.2										50.0399			14.9414
50.14			38.2638										51.0399			15.1776
51.14			38.311										52.0399			15.4036
52.14			38.3541										53.0399			15.6302
53.14			38.3964										54.0399			15.8718
54.14			38.4672										55.0399			16.0656
55.14			38.5337										56.0399			16.2404
56.14			38.6125										57.0399			16.452
57.14			38.6669										58.0399			16.6688
58.14			38.7163										59.0399			16.8665
59.14			38.7665										60.0399			17.0563
60.14			38.8366										61.0399			17.2727
61.14			38.8857										62.0399			17.4701
62.14			38.9269										63.0399			17.6565
63.14			38.9664										64.0399			17.8189
64.14			39.0169										65.0399			17.9912
65.14			39.0402										66.0399			18.1611
66.14			39.045										67.0399			18.3572
67.14			39.0746										68.0399			18.519
68.14			39.0933										69.0399			18.7112
69.14			39.1429										70.0399			18.8918
70.14			39.1799										71.0399			19.0988
71.14			39.2037										72.0399			19.292
72.14			39.2326										73.0399			19.4748
73.14			39.2684										74.0399			19.653
74.14			39.2982										75.0399			19.8168
75.14			39.3318										76.0399			19.9717
76.14			39.3639										77.0399			20.1514
77.14			39.3966										78.0399			20.3347
78.14			39.4331										79.0399			20.5403
79.14			39.4604										80.0399			20.709
80.14			39.4851										81.0399			20.8639
81.14			39.4947										82.0399			21.0371
82.14			39.5242										83.0399			21.221
83.14			39.5549										84.0399			21.4113
84.14			39.5855										85.0399			21.5762
85.14			39.614										86.0399			21.7292
86.14			39.6593										87.0399			21.8901
87.14			39.7041										88.0399			22.0659
88.14			39.7386										89.0399			22.2441
89.14			39.7801										90.0399			22.3934
90.14			39.8131										91.0399			22.5367
91.14			39.8183										92.0399			22.6635
92.14			39.82										93.0399			22.7954
93.14			39.8416										94.0399			22.9288
94.14			39.8799										95.0399			23.092
95.14			39.8993										96.0399			23.2627
96.14			39.9089										97.0399			23.3985
97.14			39.9366										98.0399			23.5461
98.14			39.9623										99.0399			23.6867
99.14			40.0035										100.04			23.8126
100.14			40.0119										101.04			23.9487
101.14			40.0365										102.04			24.096
102.14			40.0542										103.04			24.2389
103.14			40.0775										104.04			24.3935
104.14			40.1037										105.04			24.5442
105.14			40.1115										106.04			24.7043
106.14			40.1282										107.04			24.8672
107.14			40.1714										108.04			25.0299
108.14			40.1989										109.04			25.1681
109.14			40.235										110.04			25.2955
110.14			40.2681										111.04			25.407
111.14			40.3067										112.04			25.5396
112.14			40.2938										113.04			25.6821
113.14			40.2916										114.04			25.8106
114.14			40.2956										115.04			25.94
115.14			40.2754										116.04			26.0535
116.14			40.2819										117.04			26.1881
117.14			40.2698										118.04			26.326
118.14			40.2923										119.04			26.4758
119.14			40.3189										120.04			26.6074
120.14			40.3265										121.04			26.712
121.14			40.3441										122.04			26.8502
122.14			40.3729										123.04			26.9841
123.14			40.3965										124.04			27.0924
124.14			40.4323										125.04			27.2249
125.14			40.4386										126.04			27.3501
126.14			40.4626										127.04			27.4676
127.14			40.4964										128.04			27.5747
128.14			40.5249										129.04			27.6796
129.14			40.5393										130.04			27.7944
130.14			40.5656										131.04			27.8891
131.14			40.5877										132.04			28.0056
132.14			40.6024										133.04			28.1309
133.14			40.6097										134.04			28.2488
134.14			40.6236										135.04			28.3753
135.14			40.6327										136.04			28.5151
136.14			40.6592										137.04			28.6592
137.14			40.6844										138.04			28.7772
138.14			40.6965										139.04			28.9149
139.14			40.7056										140.04			29.0463
140.14			40.7333										141.04			29.1471
141.14			40.7467										142.04			29.2481
142.14			40.7562										143.04			29.3656
143.14			40.7586										144.04			29.4676
144.14			40.7692										145.04			29.5585
145.14			40.7827										146.04			29.6563
146.14			40.7931										147.04			29.7635
147.14			40.7855										148.04			29.8738
148.14			40.7894										149.04			29.9856
149.14			40.8008										150.04			30.1104
150.14			40.7896										151.04			30.2357
151.14			40.7849										152.04			30.3485
152.14			40.773										153.04			30.4709
153.14			40.7895										154.04			30.5688
154.14			40.8025										155.04			30.7015
155.14			40.8313										156.04			30.801
156.14			40.8463										157.04			30.8941
157.14			40.8767										158.04			30.9946
158.14			40.8928										159.04			31.104
159.14			40.8795										160.04			31.2129
160.14			40.8739										161.04			31.3427
161.14			40.8719										162.04			31.4428
162.14			40.8643										163.04			31.5387
163.14			40.8571										164.04			31.6271
164.14			40.8738										165.04			31.6922
165.14			40.8828										166.04			31.7668
166.14			40.8819										167.04			31.8615
167.14			40.8909										168.04			31.9799
168.14			40.8985										169.04			32.0876
169.14			40.9209										170.04			32.2056
170.14			40.9272										171.04			32.3239
171.14			40.9594										172.04			32.3885
172.14			40.9808										173.04			32.4811
173.14			40.9963										174.04			32.5594
174.14			40.9992										175.04			32.6317
175.14			40.9966										176.04			32.6941
176.14			41.021										177.04			32.7999
177.14			41.0348										178.04			32.921
178.14			41.0519										179.04			32.4881
179.14			40.4377										180.04			34.5763
180.14			46.0981										181.04			31.3581
181.14			34.7256										182.04			32.6922
182.14			35.9804										183.04			32.4263
183.14			34.9876										184.04			32.3902
184.14			34.1646										185.04			32.3043
185.14			33.5171										186.04			32.1982
186.14			32.9142										187.04			32.1351
187.14			32.3688										188.04			32.1024
188.14			31.8578										189.04			31.9987
189.14			31.3926										190.04			31.9205
190.14			30.9658										191.04			31.8221
191.14			30.5534										192.04			31.7791
192.14			30.1647										193.04			31.7592
193.14			29.7803										194.04			31.7072
194.14			29.4555										195.04			31.6546
195.14			29.1105										196.04			31.6354
196.14			28.7914										197.04			31.6354
197.14			28.4856										198.04			31.6084
198.14			28.2263										199.04			31.5622
199.14			27.9504										200.04			31.5314
200.14			27.6734										201.04			31.493
201.14			27.4302										202.04			31.475
202.14			27.1961										203.04			31.4137
203.14			26.9828										204.04			31.3763
204.14			26.7562										205.04			31.343
205.14			26.5149										206.04			31.3029
206.14			26.2876										207.04			31.2578
207.14			26.1294										208.04			31.2186
208.14			25.9722										209.04			31.1648
209.14			25.8062										210.04			31.1073
210.14			25.6254										211.04			31.0623
211.14			25.4249										212.04			31.0387
212.14			25.243										213.04			30.992
213.14			25.0713										214.04			30.9797
214.14			24.8811										215.04			30.9319
215.14			24.7029										216.04			30.9096
216.14			24.5532										217.04			30.8715
217.14			24.3778										218.04			30.837
218.14			24.2296										219.04			30.7887
219.14			24.0604										220.04			30.7446
220.14			23.9252										221.04			30.6818
221.14			23.7965										222.04			30.6442
222.14			23.6476										223.04			30.6146
223.14			23.4964										224.04			30.5728
224.14			23.3581										225.04			30.5642
225.14			23.2382										226.04			30.5518
226.14			23.1141										227.04			30.5209
227.14			22.9899										228.04			30.4962
228.14			22.8598										229.04			30.4662
229.14			22.7405										230.04			30.4317
230.14			22.6075										231.04			30.3959
231.14			22.4808										232.04			30.3615
232.14			22.3535										233.04			30.3409
233.14			22.2134										234.04			30.3166
234.14			22.0597										235.04			30.2984
235.14			21.9141										236.04			30.2745
236.14			21.7768										237.04			30.2514
237.14			21.6685										238.04			30.2301
238.14			21.5656										239.04			30.2086
239.14			21.4751										240.04			30.1815
240.14			21.3662										241.04			30.1518
241.14			21.2872										242.04			30.1313
242.14			21.206										243.04			30.0976
243.14			21.1013										244.04			30.0679
244.14			21.0058										245.04			30.036
245.14			20.9176										246.04			30.001
246.14			20.8022										247.04			29.9707
247.14			20.6906										248.04			29.9479
248.14			20.6033										249.04			29.9139
249.14			20.5266										250.04			29.8909
250.14			20.4564										251.04			29.8787
251.14			20.3744										252.04			29.8515
252.14			20.2863										253.04			29.8205
253.14			20.1885										254.04			29.8089
254.14			20.1049										255.04			29.7985
255.14			20.0258										256.04			29.7668
256.14			19.9429										257.04			29.7404
257.14			19.8674										258.04			29.7399
258.14			19.7836										259.04			29.7217
259.14			19.7001										260.04			29.7028
260.14			19.6408										261.04			29.6697
261.14			19.5488										262.04			29.6474
262.14			19.4775										263.04			29.6342
263.14			19.4234										264.04			29.6039
264.14			19.3605										265.04			29.5721
265.14			19.3068										266.04			29.5586
266.14			19.229										267.04			29.533
267.14			19.1384										268.04			29.5026
268.14			19.0611										269.04			29.4906
269.14			18.9686										270.04			29.493
270.14			18.8919										271.04			29.4602
271.14			18.8416										272.04			29.4409
272.14			18.7798										273.04			29.4236
273.14			18.7172										274.04			29.3996
274.14			18.6346										275.04			29.3533
275.14			18.5595										276.04			29.3318
276.14			18.4694										277.04			29.3197
277.14			18.3666										278.04			29.3008
278.14			18.2896										279.04			29.2856
279.14			18.2169										280.04			29.2682
280.14			18.1412										281.04			29.2385
281.14			18.0612										282.04			29.216
282.14			17.9786										283.04			29.1834
283.14			17.9117										284.04			29.1719
284.14			17.8359										285.04			29.1451
285.14			17.769										286.04			29.1221
286.14			17.6944										287.04			29.1117
287.14			17.6438										288.04			29.0969
288.14			17.5777										289.04			29.0953
289.14			17.5156										290.04			29.0912
290.14			17.4728										291.04			29.0795
291.14			17.3904										292.04			29.0845
292.14			17.3345										293.04			29.0795
293.14			17.282										294.04			29.0461
294.14			17.2331										295.04			29.0101
295.14			17.1801										296.04			28.984
296.14			17.1166										297.04			28.9621
297.14			17.0536										298.04			28.9465
298.14			17.0199										299.04			28.9186
299.14			16.9718										300.04			28.9074
300.14			16.9343										301.04			28.9024
301.14			16.8697										302.04			28.8776
302.14			16.828										303.04			28.8729
303.14			16.7975										304.04			28.8645
304.14			16.7499										305.04			28.8387
305.14			16.7107										306.04			28.8182
306.14			16.6798										307.04			28.793
307.14			16.6515										308.04			28.7758
308.14			16.6104										309.04			28.7481
309.14			16.5656										310.04			28.7252
310.14			16.506										311.04			28.7047
311.14			16.4373										312.04			28.6834
312.14			16.3884										313.04			28.6758
313.14			16.3597										314.04			28.6619
314.14			16.3111										315.04			28.6606
315.14			16.2685										316.04			28.6449
316.14			16.2325										317.04			28.618
317.14			16.1791										318.04			28.6039
318.14			16.1333										319.04			28.5772
319.14			16.0802										320.04			28.56
320.14			16.0281										321.04			28.5494
321.14			15.9642										322.04			28.5385
322.14			15.9044										323.04			28.5321
323.14			15.8683										324.04			28.5133
324.14			15.8295										325.04			28.5094
325.14			15.7741										326.04			28.4916
326.14			15.7276										327.04			28.4637
327.14			15.6744										328.04			28.4217
328.14			15.6232										329.04			28.3973
329.14			15.5708										330.04			28.3662
330.14			15.5251										331.04			28.3461
331.14			15.4858										332.04			28.3156
332.14			15.4373										333.04			28.2918
333.14			15.378										334.04			28.2838
334.14			15.3297										335.04			28.2697
335.14			15.2784										336.04			28.2551
336.14			15.2544										337.04			28.2444
337.14			15.2228										338.04			28.2168
338.14			15.1761										339.04			28.1912
339.14			15.1327										340.04			28.1537
340.14			15.093										341.04			28.1131
341.14			15.029										342.04			28.0965
342.14			14.9747										343.04			28.0664
343.14			14.9236										344.04			28.0504
344.14			14.8819										345.04			28.0315
345.14			14.8517										346.04			28.0135
346.14			14.8244										347.04			28.008
347.14			14.7912										348.04			27.9981
348.14			14.7646										349.04			27.9916
349.14			14.7384										350.04			27.9957
350.14			14.6954										351.04			28.0061
351.14			14.6397										352.04			27.9972
352.14			14.5879										353.04			27.9699
353.14			14.5562										354.04			27.9739
354.14			14.5245										355.04			27.9514
355.14			14.4654										356.04			27.9211
356.14			14.4125										357.04			27.9039
357.14			14.4009										358.04			27.884
358.14			14.3615										359.04			27.8694
359.14			14.3109										360.04			27.8557
360.14			14.2585										361.04			27.8434
361.14			14.2312										362.04			27.8387
362.14			14.1939										363.04			27.8307
363.14			14.1501										364.04			27.819
364.14			14.1095										365.04			27.8051
365.14			14.0733										366.04			27.7912
366.14			14.0423										367.04			27.7893
367.14			14.0008										368.04			27.782
368.14			13.9546										369.04			27.7725
369.14			13.9197										370.04			27.7779
370.14			13.8765										371.04			27.7821
371.14			13.8498										372.04			27.7826
372.14			13.8149										373.04			27.7512
373.14			13.7948										374.04			27.7535
374.14			13.7904										375.04			27.7363
375.14			13.7756										376.04			27.7076
376.14			13.7501										377.04			27.6883
377.14			13.7428										378.04			27.6811
378.14			13.728										379.04			27.6578
379.14			13.7033										380.04			27.6416
380.14			13.6822										381.04			27.6171
381.14			13.6476										382.04			27.6196
382.14			13.6216										383.04			27.6164
383.14			13.5919										384.04			27.6025
384.14			13.5578										385.04			27.5965
385.14			13.5249										386.04			27.6008
386.14			13.4946										387.04			27.5916
387.14			13.4687										388.04			27.5811
388.14			13.4314										389.04			27.5613
389.14			13.4109										390.04			27.56
390.14			13.3823										391.04			27.5641
391.14			13.3578										392.04			27.5641
392.14			13.3376										393.04			27.5508
393.14			13.3048										394.04			27.5328
394.14			13.2827										395.04			27.5188
395.14			13.2473										396.04			27.5067
396.14			13.2018										397.04			27.4774
397.14			13.1796										398.04			27.4641
398.14			13.1427										399.04			27.4371
399.14			13.1008										400.04			27.4176
400.14			13.0773										401.04			27.4065
401.14			13.0339										402.04			27.399
402.14			12.9917										403.04			27.3908
403.14			12.9601										404.04			27.3824
404.14			12.9406										405.04			27.3694
405.14			12.9241										406.04			27.3508
406.14			12.9025										407.04			27.3483
407.14			12.8879										408.04			27.3393
408.14			12.8526										409.04			27.3311
409.14			12.8405										410.04			27.3141
410.14			12.8083										411.04			27.2871
411.14			12.7892										412.04			27.2797
412.14			12.743										413.04			27.2717
413.14			12.7179										414.04			27.2611
414.14			12.6984										415.04			27.2506
415.14			12.6491										416.04			27.2543
416.14			12.6216										417.04			27.2598
417.14			12.5952										418.04			27.2748
418.14			12.5715										419.04			27.2766
419.14			12.5617										420.04			27.2758
420.14			12.5287										421.04			27.2558
421.14			12.502										422.04			27.2371
422.14			12.4847										423.04			27.2248
423.14			12.4193										424.04			27.1832
424.14			12.3827										425.04			27.1481
425.14			12.3493										426.04			27.1291
426.14			12.3224										427.04			27.0867
427.14			12.2931										428.04			27.0621
428.14			12.2658										429.04			27.0477
429.14			12.256										430.04			27.0487
430.14			12.2419										431.04			27.0411
431.14			12.198										432.04			27.0405
432.14			12.1751										433.04			27.0405
433.14			12.1537										434.04			27.0461
434.14			12.1241										435.04			27.0328
435.14			12.1017										436.04			27.0307
436.14			12.0691										437.04			27.0242
437.14			12.0556										438.04			27.0002
438.14			12.0408										439.04			26.9922
439.14			12.0269										440.04			26.9897
440.14			12.024										441.04			26.9682
441.14			12.0134										442.04			26.9585
442.14			11.9841										443.04			26.959
443.14			11.9728										444.04			26.977
444.14			11.9553										445.04			26.9676
445.14			11.931										446.04			26.9668
446.14			11.9152										447.04			26.957
447.14			11.8869										448.04			26.9513
448.14			11.8886										449.04			26.9602
449.14			11.8742										450.04			26.9356
450.14			11.8605										451.04			26.9194
451.14			11.8332										452.04			26.9276
452.14			11.8175										453.04			26.9174
453.14			11.8009										454.04			26.9045
454.14			11.7781										455.04			26.8867
455.14			11.7478										456.04			26.8611
456.14			11.7185										457.04			26.8563
457.14			11.7001										458.04			26.842
458.14			11.6795										459.04			26.8346
459.14			11.6538										460.04			26.8389
460.14			11.628										461.04			26.8397
461.14			11.6115										462.04			26.8401
462.14			11.5867										463.04			26.8213
463.14			11.574										464.04			26.8215
464.14			11.5509										465.04			26.7984
465.14			11.5222										466.04			26.7757
466.14			11.5085										467.04			26.7739
467.14			11.4875										468.04			26.7772
468.14			11.4624										469.04			26.7683
469.14			11.4465										470.04			26.7576
470.14			11.4283										471.04			26.7328
471.14			11.3976										472.04			26.7256
472.14			11.3731										473.04			26.7102
473.14			11.3517										474.04			26.6893
474.14			11.3253										475.04			26.6957
475.14			11.3107										476.04			26.6965
476.14			11.2951										477.04			26.6867
477.14			11.292										478.04			26.6818
478.14			11.2757										479.04			26.6877
479.14			11.313										480.04			26.6831
480.14			11.2739
													-59.9601				0
-59.4601				-0.923784									-58.9601				0
-58.4601				-0.754979									-57.9601				0
-57.4601				-0.732568									-56.9601				0
-56.4601				-0.709804									-55.9601				0
-55.4601				-0.650162									-54.9601				0
-54.4601				-0.60531									-53.9601				0
-53.4601				-0.551031									-52.9601				0
-52.4601				-0.512588									-51.9601				0
-51.4601				-0.459692									-50.9601				0
-50.4601				-0.443074									-49.9601				0
-49.4601				-0.403065									-48.9601				0
-48.4601				-0.337502									-47.9601				0
-47.4601				-0.282196									-46.9601				0
-46.4601				-0.255787									-45.9601				0
-45.4601				-0.294264									-44.9601				0
-44.4601				-0.369605									-43.9601				0
-43.4601				-0.462425									-42.9601				0
-42.4601				-0.551717									-41.9601				0
-41.4601				-0.645016									-40.9601				0
-40.4601				-0.745999									-39.9601				0
-39.4601				-0.844949									-38.9601				0
-38.4601				-0.942645									-37.9601				0
-37.4601				-1.04548									-36.9601				0
-36.4601				-1.15117									-35.9601				0
-35.4601				-1.25616									-34.9601				0
-34.4601				-1.33822									-33.9601				0
-33.4601				-1.43938									-32.9601				0
-32.4601				-1.53498									-31.9601				0
-31.4601				-1.63634									-30.9601				0
-30.4601				-1.70204									-29.9601				0
-29.4601				-1.77548									-28.9601				0
-28.4601				-1.84748									-27.9601				0
-27.4601				-1.89096									-26.9601				0
-26.4601				-1.93164									-25.9601				0
-25.4601				-1.96634									-24.9601				0
-24.4601				-2.00805									-23.9601				0
-23.4601				-2.02635									-22.9601				0
-22.4601				-2.01101									-21.9601				0
-21.4601				-1.98525									-20.9601				0
-20.4601				-1.7277									-19.9601				0
-19.4601				-0.887702									-18.9601				0
-18.4601				-0.244584									-17.9601				0
-17.4601				-0.115267									-16.9601				0
-16.4601				-0.131265									-15.9601				0
-15.4601				-0.105501									-14.9601				0
-14.4601				-0.0634249									-13.9601				0
-13.4601				-0.0396873									-12.9601				0
-12.4601				-0.0204986									-11.9601				0
-11.4601				-0.00164									-10.9601				0
-10.4601				-0.00236									-9.96008				0
-9.46008				0.0106972									-8.96008				0
-8.46008				0.023741									-7.96008				0
-7.46008				0.032438									-6.96008				0
-6.46008				0.0337448									-5.96008				0
-5.46008				0.0453134									-4.96008				0
-4.46008				0.0567856									-3.96008				0
-3.46008				0.0517972									-2.96008				0
-2.46008				-0.0192357									-1.96008				0
-1.46008				-0.463738									-0.960083				0
-0.460083				-0.180588									0.039917				1.357
0.539917				3.02635									1.03992				1.66227
1.53992				13.0671									2.03992				1.96553
2.53992				15.7629									3.03992				2.26678
3.53992				17.7951									4.03992				2.56603
4.53992				19.2764									5.03992				2.86331
5.53992				20.4545									6.03992				3.15863
6.53992				21.4137									7.03992				3.45199
7.53992				22.1744									8.03992				3.74341
8.53992				22.8078									9.03992				4.0329
9.53992				23.4686									10.0399				4.32048
10.5399				24.057									11.0399				4.60616
11.5399				24.6215									12.0399				4.88995
12.5399				25.12									13.0399				5.17186
13.5399				25.5547									14.0399				5.45191
14.5399				26.0015									15.0399				5.7301
15.5399				26.3709									16.0399				6.00646
16.5399				26.7525									17.0399				6.28099
17.5399				27.0782									18.0399				6.5537
18.5399				27.3727									19.0399				6.82461
19.5399				27.7351									20.0399				7.09373
20.5399				28.043									21.0399				7.36107
21.5399				28.326									22.0399				7.62665
22.5399				28.5873									23.0399				7.89046
23.5399				28.8753									24.0399				8.15253
24.5399				29.1522									25.0399				8.41287
25.5399				29.3907									26.0399				8.67149
26.5399				29.6034									27.0399				8.9284
27.5399				29.7986									28.0399				9.18361
28.5399				29.9963									29.0399				9.43713
29.5399				30.1986									30.0399				9.68897
30.5399				30.3853									31.0399				9.93915
31.5399				30.5557									32.0399				10.1877
32.5399				30.7043									33.0399				10.4346
33.5399				30.8724									34.0399				10.6798
34.5399				31.0374									35.0399				10.9234
35.5399				31.1983									36.0399				11.1655
36.5399				31.3588									37.0399				11.4059
37.5399				31.4919									38.0399				11.6447
38.5399				31.6155									39.0399				11.8819
39.5399				31.7601									40.0399				12.1176
40.5399				31.9048									41.0399				12.3517
41.5399				32.0322									42.0399				12.5843
42.5399				32.1778									43.0399				12.8153
43.5399				32.2924									44.0399				13.0449
44.5399				32.3926									45.0399				13.2728
45.5399				32.4847									46.0399				13.4993
46.5399				32.5779									47.0399				13.7243
47.5399				32.6835									48.0399				13.9478
48.5399				32.7943									49.0399				14.1698
49.5399				32.8779									50.0399				14.3904
50.5399				32.9563									51.0399				14.6095
51.5399				33.028									52.0399				14.8271
52.5399				33.0963									53.0399				15.0433
53.5399				33.1895									54.0399				15.2581
54.5399				33.29									55.0399				15.4714
55.5399				33.384									56.0399				15.6834
56.5399				33.4537									57.0399				15.8939
57.5399				33.5177									58.0399				16.1031
58.5399				33.5644									59.0399				16.3108
59.5399				33.6141									60.0399				16.5172
60.5399				33.6678									61.0399				16.7223
61.5399				33.7251									62.0399				16.9259
62.5399				33.7961									63.0399				17.1283
63.5399				33.8767									64.0399				17.3293
64.5399				33.943									65.0399				17.5289
65.5399				34.0116									66.0399				17.7273
66.5399				34.0764									67.0399				17.9243
67.5399				34.1322									68.0399				18.12
68.5399				34.1833									69.0399				18.3144
69.5399				34.2324									70.0399				18.5076
70.5399				34.2757									71.0399				18.6994
71.5399				34.309									72.0399				18.89
72.5399				34.3334									73.0399				19.0794
73.5399				34.3678									74.0399				19.2675
74.5399				34.3994									75.0399				19.4543
75.5399				34.4309									76.0399				19.6399
76.5399				34.4855									77.0399				19.8243
77.5399				34.5359									78.0399				20.0075
78.5399				34.5729									79.0399				20.1894
79.5399				34.6097									80.0399				20.3702
80.5399				34.6397									81.0399				20.5497
81.5399				34.6894									82.0399				20.7281
82.5399				34.7178									83.0399				20.9053
83.5399				34.7646									84.0399				21.0813
84.5399				34.8223									85.0399				21.2561
85.5399				34.8714									86.0399				21.4298
86.5399				34.9209									87.0399				21.6024
87.5399				34.954									88.0399				21.7738
88.5399				35.0024									89.0399				21.944
89.5399				35.0467									90.0399				22.1132
90.5399				35.0713									91.0399				22.2812
91.5399				35.0938									92.0399				22.4481
92.5399				35.1278									93.0399				22.6139
93.5399				35.1633									94.0399				22.7787
94.5399				35.1886									95.0399				22.9423
95.5399				35.2179									96.0399				23.1048
96.5399				35.2538									97.0399				23.2663
97.5399				35.2838									98.0399				23.4267
98.5399				35.3247									99.0399				23.586
99.5399				35.3709									100.04				23.7443
100.54				35.3991									101.04				23.9016
101.54				35.4138									102.04				24.0578
102.54				35.4431									103.04				24.2129
103.54				35.4719									104.04				24.3671
104.54				35.4859									105.04				24.5202
105.54				35.5069									106.04				24.6723
106.54				35.5392									107.04				24.8234
107.54				35.5831									108.04				24.9735
108.54				35.6224									109.04				25.1226
109.54				35.6531									110.04				25.2708
110.54				35.6841									111.04				25.4179
111.54				35.6833									112.04				25.5641
112.54				35.6966									113.04				25.7093
113.54				35.7094									114.04				25.8535
114.54				35.6951									115.04				25.9968
115.54				35.7009									116.04				26.1392
116.54				35.7117									117.04				26.2806
117.54				35.7437									118.04				26.421
118.54				35.7706									119.04				26.5606
119.54				35.7881									120.04				26.6992
120.54				35.8283									121.04				26.8369
121.54				35.8661									122.04				26.9737
122.54				35.9034									123.04				27.1096
123.54				35.9263									124.04				27.2446
124.54				35.9458									125.04				27.3787
125.54				35.9656									126.04				27.5119
126.54				36.0111									127.04				27.6442
127.54				36.0429									128.04				27.7757
128.54				36.0732									129.04				27.9062
129.54				36.0784									130.04				28.036
130.54				36.1066									131.04				28.1648
131.54				36.1325									132.04				28.2928
132.54				36.1602									133.04				28.42
133.54				36.1581									134.04				28.5463
134.54				36.1763									135.04				28.6718
135.54				36.193									136.04				28.7965
136.54				36.2264									137.04				28.9203
137.54				36.2375									138.04				29.0433
138.54				36.2584									139.04				29.1655
139.54				36.2831									140.04				29.2869
140.54				36.2941									141.04				29.4075
141.54				36.313									142.04				29.5273
142.54				36.3111									143.04				29.6463
143.54				36.3009									144.04				29.7645
144.54				36.3316									145.04				29.882
145.54				36.3494									146.04				29.9986
146.54				36.3595									147.04				30.1145
147.54				36.3699									148.04				30.2296
148.54				36.3951									149.04				30.344
149.54				36.4253									150.04				30.4576
150.54				36.4138									151.04				30.5704
151.54				36.411									152.04				30.6825
152.54				36.4119									153.04				30.7939
153.54				36.435									154.04				30.9045
154.54				36.4481									155.04				31.0144
155.54				36.4661									156.04				31.1236
156.54				36.4867									157.04				31.232
157.54				36.5146									158.04				31.3398
158.54				36.5367									159.04				31.4468
159.54				36.5409									160.04				31.5531
160.54				36.5317									161.04				31.6587
161.54				36.5468									162.04				31.7636
162.54				36.5495									163.04				31.8678
163.54				36.5601									164.04				31.9713
164.54				36.5833									165.04				32.0742
165.54				36.5984									166.04				32.1763
166.54				36.6161									167.04				32.2778
167.54				36.6504									168.04				32.3786
168.54				36.6662									169.04				32.4788
169.54				36.688									170.04				32.5783
170.54				36.7047									171.04				32.6771
171.54				36.7177									172.04				32.7753
172.54				36.7242									173.04				32.8728
173.54				36.7304									174.04				32.9697
174.54				36.7362									175.04				33.0659
175.54				36.7474									176.04				33.1615
176.54				36.7652									177.04				33.2565
177.54				36.7685									178.04				33.3508
178.54				36.7448									179.04				33.4446
179.54				37.0788									180.04				32.1769
180.54				38.7286									181.04				32.1557
181.54				32.8611									182.04				32.1345
182.54				32.8337									183.04				32.1133
183.54				32.0752									184.04				32.0921
184.54				31.4183									185.04				32.0709
185.54				30.9245									186.04				32.0497
186.54				30.4738									187.04				32.0286
187.54				29.9429									188.04				32.0074
188.54				29.5287									189.04				31.9863
189.54				29.1706									190.04				31.9652
190.54				28.7941									191.04				31.9441
191.54				28.4234									192.04				31.923
192.54				28.0492									193.04				31.9019
193.54				27.7137									194.04				31.8809
194.54				27.3376									195.04				31.8598
195.54				27.0624									196.04				31.8388
196.54				26.8344									197.04				31.8178
197.54				26.6073									198.04				31.7968
198.54				26.3734									199.04				31.7758
199.54				26.1616									200.04				31.7548
200.54				25.9319									201.04				31.7338
201.54				25.715									202.04				31.7129
202.54				25.4983									203.04				31.692
203.54				25.2739									204.04				31.6711
204.54				25.0699									205.04				31.6501
205.54				24.8981									206.04				31.6293
206.54				24.7432									207.04				31.6084
207.54				24.5878									208.04				31.5875
208.54				24.4401									209.04				31.5667
209.54				24.2902									210.04				31.5458
210.54				24.134									211.04				31.525
211.54				23.98									212.04				31.5042
212.54				23.8268									213.04				31.4834
213.54				23.6373									214.04				31.4626
214.54				23.4987									215.04				31.4418
215.54				23.3482									216.04				31.4211
216.54				23.1813									217.04				31.4004
217.54				23.0215									218.04				31.3796
218.54				22.8809									219.04				31.3589
219.54				22.7671									220.04				31.3382
220.54				22.6359									221.04				31.3175
221.54				22.5076									222.04				31.2969
222.54				22.386									223.04				31.2762
223.54				22.2765									224.04				31.2556
224.54				22.1728									225.04				31.2349
225.54				22.0691									226.04				31.2143
226.54				21.9659									227.04				31.1937
227.54				21.853									228.04				31.1731
228.54				21.7487									229.04				31.1525
229.54				21.6323									230.04				31.132
230.54				21.5284									231.04				31.1114
231.54				21.4123									232.04				31.0909
232.54				21.2999									233.04				31.0704
233.54				21.1965									234.04				31.0499
234.54				21.1013									235.04				31.0294
235.54				21.0058									236.04				31.0089
236.54				20.8956									237.04				30.9884
237.54				20.7788									238.04				30.968
238.54				20.6672									239.04				30.9475
239.54				20.5489									240.04				30.9271
240.54				20.4376									241.04				30.9067
241.54				20.3187									242.04				30.8863
242.54				20.2267									243.04				30.8659
243.54				20.1039									244.04				30.8455
244.54				20.0263									245.04				30.8251
245.54				19.9478									246.04				30.8048
246.54				19.8684									247.04				30.7845
247.54				19.7892									248.04				30.7641
248.54				19.7095									249.04				30.7438
249.54				19.646									250.04				30.7235
250.54				19.5506									251.04				30.7033
251.54				19.4704									252.04				30.683
252.54				19.3809									253.04				30.6627
253.54				19.298									254.04				30.6425
254.54				19.2139									255.04				30.6223
255.54				19.128									256.04				30.6021
256.54				19.0423									257.04				30.5819
257.54				18.9664									258.04				30.5617
258.54				18.9083									259.04				30.5415
259.54				18.8301									260.04				30.5213
260.54				18.7586									261.04				30.5012
261.54				18.6702									262.04				30.4811
262.54				18.5821									263.04				30.4609
263.54				18.5167									264.04				30.4408
264.54				18.4494									265.04				30.4207
265.54				18.3925									266.04				30.4007
266.54				18.3263									267.04				30.3806
267.54				18.2665									268.04				30.3605
268.54				18.1965									269.04				30.3405
269.54				18.1374									270.04				30.3205
270.54				18.093									271.04				30.3005
271.54				18.0287									272.04				30.2805
272.54				17.9825									273.04				30.2605
273.54				17.9076									274.04				30.2405
274.54				17.8425									275.04				30.2205
275.54				17.7786									276.04				30.2006
276.54				17.7081									277.04				30.1807
277.54				17.6482									278.04				30.1607
278.54				17.5819									279.04				30.1408
279.54				17.5039									280.04				30.1209
280.54				17.4223									281.04				30.101
281.54				17.3242									282.04				30.0812
282.54				17.2505									283.04				30.0613
283.54				17.1803									284.04				30.0415
284.54				17.1337									285.04				30.0216
285.54				17.0574									286.04				30.0018
286.54				16.9918									287.04				29.982
287.54				16.942									288.04				29.9622
288.54				16.8938									289.04				29.9425
289.54				16.8443									290.04				29.9227
290.54				16.788									291.04				29.9029
291.54				16.7212									292.04				29.8832
292.54				16.6634									293.04				29.8635
293.54				16.6076									294.04				29.8438
294.54				16.5685									295.04				29.8241
295.54				16.4955									296.04				29.8044
296.54				16.4356									297.04				29.7847
297.54				16.3815									298.04				29.765
298.54				16.34									299.04				29.7454
299.54				16.2703									300.04				29.7258
300.54				16.2176									301.04				29.7061
301.54				16.1591									302.04				29.6865
302.54				16.1031									303.04				29.6669
303.54				16.0602									304.04				29.6474
304.54				16.0318									305.04				29.6278
305.54				16.0028									306.04				29.6082
306.54				15.9735									307.04				29.5887
307.54				15.9466									308.04				29.5692
308.54				15.9133									309.04				29.5496
309.54				15.8548									310.04				29.5301
[truncated: 6,669 more rows]

## Sheet: Fig. 1b
Quantification of fluorescent Hb and HpSPHb uptake
	Hb concentration (nM)	Raw mean population fluorescence measured on 561 610-20-A
		Untransfected cells			CD163+cells
		Replicate 1	Replicate 2	Replicate 3	Replicate 1	Replicate 2	Replicate 3
	0	251	201	143	246	211	163
	125	253	254	224	1632	1614	1882
	250	383	286	289	3967	3055	2639
	500	454	366	398	6891	4920	4628
	1000	597	466	507	9865	6956	6978
	2000	748	623	696	12009	8575	8706
	4000	1016	1033	998	12559	9889	10631
	HpSPHb concentration (nM)	Raw mean population fluorescence measured on 561 610-20-A
		Untransfected cells			CD163+cells
		Replicate 1	Replicate 2	Replicate 3	Replicate 1	Replicate 2	Replicate 3
	0	285	183	253	298	195	248
	15.625	250	174	250	1364	889	1184
	31.25	278	206	233	1960	1266	1827
	62.5	266	208	276	2915	1996	2731
	125	289	193	283	3921	2929	3704
	250	321	220	308	4854	4199	5006
	500	421	264	356	5414	5128	6050
	1000	508	374	595	6095	5973	6661

## Sheet: Fig. 2a
Analytical ultracentrifugation analysis of CD163 bound to Hb or HpSPHb
Hb				HpSPHb
Sedimentation coefficient (S)	c(s)			Sedimentation coefficient (S)	c(s)
0	0.028473			0	0.006649
0.252525	7.78e-15			0.252525	0.504632
0.50505	1.9e-14			0.50505	1.1e-06
0.757576	3.87e-14			0.757576	4.05e-14
1.0101	1.2e-14			1.0101	9.74e-15
1.26263	3.36e-14			1.26263	8.95e-15
1.51515	7.61e-15			1.51515	2.85e-14
1.76768	1.66e-14			1.76768	1.48e-14
2.0202	0.012635			2.0202	1.02e-14
2.27273	2.1078			2.27273	1.14e-14
2.52525	1.81e-07			2.52525	1.45e-14
2.77778	7.09e-12			2.77778	5.76e-15
3.0303	2.77e-10			3.0303	2.04e-09
3.28283	1.74e-05			3.28283	2.24e-05
3.53535	0.251926			3.53535	0.006363
3.78788	11.9868			3.78788	0.088738
4.0404	8.01272			4.0404	0.178224
4.29293	1.1566			4.29293	0.136076
4.54545	0.242425			4.54545	0.082026
4.79798	0.226286			4.79798	0.056366
5.05051	0.29027			5.05051	0.050574
5.30303	0.395129			5.30303	0.057162
5.55556	0.392597			5.55556	0.072271
5.80808	0.272403			5.80808	0.090035
6.06061	0.179805			6.06061	0.10506
6.31313	0.115891			6.31313	0.119863
6.56566	0.132227			6.56566	0.1395
6.81818	0.154594			6.81818	0.177656
7.07071	0.189742			7.07071	0.23952
7.32323	0.162425			7.32323	0.330282
7.57576	0.12304			7.57576	0.413402
7.82828	0.097422			7.82828	0.438149
8.08081	0.08764			8.08081	0.381689
8.33333	0.08919			8.33333	0.287842
8.58586	0.088103			8.58586	0.203651
8.83838	0.078589			8.83838	0.149355
9.09091	0.06135			9.09091	0.1218
9.34343	0.050801			9.34343	0.114518
9.59596	0.050329			9.59596	0.122065
9.84848	0.071625			9.84848	0.140295
10.101	0.124941			10.101	0.162581
10.3535	0.225822			10.3535	0.179217
10.6061	0.258164			10.6061	0.179685
10.8586	0.12349			10.8586	0.161923
11.1111	0.022126			11.1111	0.133815
11.3636	0.001621			11.3636	0.107553
11.6162	8.62e-05			11.6162	0.09039
11.8687	7.72e-06			11.8687	0.085888
12.1212	2.62e-06			12.1212	0.097694
12.3737	5.05e-06			12.3737	0.135235
12.6263	6.26e-05			12.6263	0.219556
12.8788	0.002497			12.8788	0.377513
13.1313	0.118147			13.1313	0.599441
13.3838	2.09133			13.3838	0.736238
13.6364	5.59598			13.6364	0.596998
13.8889	1.41357			13.8889	0.281692
14.1414	0.045598			14.1414	0.072883
14.3939	0.000416			14.3939	0.010434
14.6465	3.16e-06			14.6465	0.000871
14.899	6.81e-08			14.899	4.68e-05
15.1515	8.79e-09			15.1515	1.77e-06
15.404	8.26e-09			15.404	5.16e-08
15.6566	5.18e-08			15.6566	1.23e-09
15.9091	1.1e-06			15.9091	2.45e-11
16.1616	3.8e-05			16.1616	4.18e-13
16.4141	0.001197			16.4141	2.55e-16
16.6667	0.017998			16.6667	2.04e-14
16.9192	0.101301			16.9192	1e-17
17.1717	0.206671			17.1717	4.35e-15
17.4242	0.180124			17.4242	3.13e-14
17.6768	0.089687			17.6768	1.69e-14
17.9293	0.035941			17.9293	1.36e-14
18.1818	0.0146			18.1818	1.33e-14
18.4343	0.008011			18.4343	1.67e-14
18.6869	0.006579			18.6869	2.05e-14
18.9394	0.008033			18.9394	3.74e-14
19.1919	0.012844			19.1919	5.46e-15
19.4444	0.023203			19.4444	1.03e-14
19.697	0.041594			19.697	2.69e-14
19.9495	0.064154			19.9495	5.86e-15
20.202	0.071246			20.202	1.72e-14
20.4545	0.052648			20.4545	4.35e-15
20.7071	0.023551			20.7071	1.41e-14
20.9596	0.005563			20.9596	4.04e-15
21.2121	0.000594			21.2121	1.45e-14
21.4646	2.44e-05			21.4646	4.74e-15
21.7172	3.52e-07			21.7172	1.92e-14
21.9697	1.75e-09			21.9697	7.3e-15
22.2222	3.65e-12			22.2222	3.42e-14
22.4747	4.27e-15			22.4747	1.54e-14
22.7273	4.84e-18			22.7273	6.51e-15
22.9798	3.96e-20			22.9798	3.22e-14
23.2323	3.96e-20			23.2323	1.5e-14
23.4848	1.07e-14			23.4848	6.49e-15
23.7374	8.52e-15			23.7374	3.19e-14
23.9899	3.96e-20			23.9899	1.49e-14
24.2424	6.57e-20			24.2424	6.71e-15
24.4949	2.73e-15			24.4949	3.45e-14
24.7475	5.84e-09			24.7475	1.76e-14
25	1.24367			25	1.81e-14

## Sheet: SI Fig. 1
Surface plasmon resonance analysis for binding of Hb and HpSPHb to CD163 - all replicates
Hb - replicate 1												Hb - replicate 2												Hb - replicate 3													HpSPHb - replicate 1
Time (s)	16 µM	8 μM	4 μM	2 μM	1 μM	500 nM	250 nM	125 nM	62.5 nM	Used for fit		Time (s)	16 µM	8 μM	4 μM	2 μM	1 μM	500 nM	250 nM	125 nM	62.5 nM	Used for fit		Time (s)	16 µM	8 μM	4 μM	2 μM	1 μM	500 nM	250 nM	125 nM	62.5 nM	Used for fit			Time (s)	20 nM	20 nM fitted	10 nM	10 nM fitted	5 nM	5 nM fitted	2.5 nM	2.5 nM fitted	1.25 nM	1.25 nM fitted	0.625 nM	0.625 nM fitted
-59.66	-0.734051											-60.5601	0.273315											-60.26	-0.721451												-60.26	0.264526
-58.66	-0.689839											-59.5601	0.317383											-59.26	-0.739502												-59.26	0.255129
-57.66	-0.682478											-58.5601	0.386368											-58.26	-0.675674												-58.26	0.18465
-56.66	-0.695799											-57.5601	0.45784											-57.26	-0.641373												-57.26	0.170207
-55.66	-0.572543											-56.5601	0.435974											-56.26	-0.592392												-56.26	0.176651
-54.66	-0.43459											-55.5601	0.38089											-55.26	-0.533096												-55.26	0.184497
-53.66	-0.422358											-54.5601	0.313629											-54.26	-0.479263												-54.26	0.178015
-52.66	-0.456069											-53.5601	0.258224											-53.26	-0.422226												-53.26	0.18457
-51.66	-0.426462											-52.5601	0.225418											-52.26	-0.408081												-52.26	0.172507
-50.66	-0.382289											-51.5601	0.219177											-51.26	-0.368332												-51.26	0.145057
-49.66	-0.355147											-50.5601	0.224167											-50.26	-0.347549												-50.26	0.139693
-48.66	-0.315917											-49.5601	0.225494											-49.26	-0.283478												-49.26	0.111408
-47.66	-0.26172											-48.5601	0.234024											-48.26	-0.239426												-48.26	0.098521
-46.66	-0.233879											-47.5601	0.27504											-47.26	-0.17215												-47.26	0.0706264
-45.66	-0.252725											-46.5601	0.282776											-46.26	-0.126526												-46.26	0.097473
-44.66	-0.209901											-45.5601	0.236359											-45.26	-0.115585												-45.26	0.16439
-43.66	-0.2073											-44.5601	0.166367											-44.26	-0.118713												-44.26	0.25373
-42.66	-0.231202											-43.5601	0.0916748											-43.26	-0.102386												-43.26	0.328803
-41.66	-0.234563											-42.5601	0.0112152											-42.26	-0.10231												-42.26	0.415363
-40.66	-0.286364											-41.5601	-0.0773773											-41.26	-0.0827026												-41.26	0.504955
-39.66	-0.281053											-40.5601	-0.126144											-40.26	-0.0809021												-40.26	0.586223
-38.66	-0.262549											-39.5601	-0.150436											-39.26	-0.0792694												-39.26	0.676402
-37.66	-0.253934											-38.5601	-0.192932											-38.26	-0.105835												-38.26	0.766567
-36.66	-0.227765											-37.5601	-0.227066											-37.26	-0.117157												-37.26	0.827739
-35.66	-0.223236											-36.5601	-0.237076											-36.26	-0.135208												-36.26	0.894747
-34.66	-0.214447											-35.5601	-0.28598											-35.26	-0.148102												-35.26	0.948429
-33.66	-0.213626											-34.5601	-0.31871											-34.26	-0.166367												-34.26	0.998211
-32.66	-0.234094											-33.5601	-0.331604											-33.26	-0.193726												-33.26	1.06255
-31.66	-0.229103											-32.5601	-0.362549											-32.26	-0.216843												-32.26	1.10884
-30.66	-0.221581											-31.5601	-0.383957											-31.26	-0.237854												-31.26	1.1856
-29.66	-0.210837											-30.5601	-0.375748											-30.26	-0.22966												-30.26	1.24817
-28.66	-0.210035											-29.5601	-0.373795											-29.26	-0.24762												-29.26	1.27962
-27.66	-0.197372											-28.5601	-0.351135											-28.26	-0.259018												-28.26	1.33136
-26.66	-0.191704											-27.5601	-0.346451											-27.26	-0.269104												-27.26	1.38067
-25.66	-0.184215											-26.5601	-0.35466											-26.26	-0.298477												-26.26	1.41125
-24.66	-0.211323											-25.5601	-0.362854											-25.26	-0.316772												-25.26	1.4486
-23.66	-0.205858											-24.5601	-0.36911											-24.26	-0.345673												-24.26	1.49759
-22.66	-0.221195											-23.5601	-0.418411											-23.26	-0.360504												-23.26	1.54321
-21.66	-0.209332											-22.5601	-0.413635											-22.26	-0.361679												-22.26	1.58262
-20.66	-0.0844312											-21.5601	-0.411758											-21.26	-0.374969												-21.26	1.63527
-19.66	0.218092											-20.5601	-0.424896											-20.26	-0.252548												-20.26	1.57334
-18.66	-0.028598											-19.5601	-0.215118											-19.26	-0.0813751												-19.26	0.750041
-17.66	-0.0592403											-18.5601	0.324173											-18.26	0.0480957												-18.26	0.196536
-16.66	-0.146102											-17.5601	0.434875											-17.26	-0.0160675												-17.26	0.105364
-15.66	-0.182645											-16.5601	0.293945											-16.26	-0.0730896												-16.26	0.0844602
-14.66	-0.158789											-15.5601	0.128784											-15.26	-0.0745087												-15.26	0.0584756
-13.66	-0.117993											-14.5601	0.0293274											-14.26	-0.0645142												-14.26	0.0310692
-12.66	-0.0740221											-13.5601	0.0265198											-13.26	-0.0550385												-13.26	0.0080224
-11.66	-0.0386949											-12.5601	0.0180817											-12.26	-0.0272369												-12.26	-0.0177159
-10.66	-0.00648											-11.5601	0.0167542											-11.26	-0.0156097												-11.26	-0.0186961
-9.66003	0.0185664											-10.5601	0.0195618											-10.26	0.00236511												-10.26	-0.0153742
-8.66003	0.0209496											-9.56006	0.00315857											-9.26001	0.0234833												-9.26001	0.00105993
-7.66003	0.0481424											-8.56006	0.00354004											-8.26001	0.0251312												-8.26001	0.000835657
-6.66003	0.0800977											-7.56006	-0.0128632											-7.26001	0.0450439												-7.26001	-0.00464
-5.66003	0.0832497											-6.56006	-0.0244904											-6.26001	0.0562897												-6.26001	0.00258589
-4.66003	0.0909356											-5.56006	-0.0355988											-5.26001	0.0844116												-5.26001	-0.0158467
-3.66003	0.0762525											-4.56006	-0.0440979											-4.26001	0.107071												-4.26001	-0.040654
-2.66003	0.0366941											-3.56006	-0.0359039											-3.26001	0.119965												-3.26001	-0.0535067
-1.66003	-0.392803											-2.56006	-0.0374756											-2.26001	0.0690765												-2.26001	-0.0402578
-0.660034	-0.613892											-1.56006	-0.203247											-1.26001	-0.74263												-1.26001	-0.0451426
0.339966	0.0604613											-0.560059	-0.695129											-0.26001	-3.2395												-0.26001	-0.901973
1.33997	32.937											0.439941	10.5505											0.73999	21.2428												0.73999	0.736997
2.33997	35.8321											1.43994	33.983											1.73999	33.1554												1.73999	1.22313
3.33997	38.9929											2.43994	37.5734											2.73999	36.3253												2.73999	2.17615
4.33997	41.0805											3.43994	40.2541											3.73999	38.5851												3.73999	3.03273
5.33997	42.7218											4.43994	41.9923											4.73999	40.2186												4.73999	3.84541
6.33997	43.9419											5.43994	43.3301											5.73999	41.3757												5.73999	4.55442
7.33997	44.9665											6.43994	44.4907											6.73999	42.3885												6.73999	5.29501
8.33997	45.8259											7.43994	45.4236											7.73999	43.0848												7.73999	6.02154
9.33997	46.5552											8.43994	46.1571											8.73999	43.7017												8.73999	6.6689
10.34	47.2691											9.43994	46.7864											9.73999	44.2446												9.73999	7.28591
11.34	47.8794											10.4399	47.3407											10.74	44.8228												10.74	7.95192
12.34	48.3556											11.4399	47.8548											11.74	45.2462												11.74	8.568
13.34	48.719											12.4399	48.3039											12.74	45.6513												12.74	9.18153
14.34	49.0822											13.4399	48.675											13.74	46.0254												13.74	9.77542
15.34	49.4308											14.4399	49.0524											14.74	46.3666												14.74	10.3724
16.34	49.8057											15.4399	49.3875											15.74	46.5793												15.74	10.9362
17.34	50.177											16.4399	49.5719											16.74	46.8161												16.74	11.5198
18.34	50.4674											17.4399	49.732											17.74	47.0236												17.74	12.0423
19.34	50.6877											18.4399	49.9132											18.74	47.2019												18.74	12.5848
20.34	50.8505											19.4399	50.17											19.74	47.388												19.74	13.1283
21.34	50.994											20.4399	50.4219											20.74	47.5727												20.74	13.628
22.34	51.1454											21.4399	50.621											21.74	47.7525												21.74	14.166
23.34	51.3083											22.4399	50.7351											22.74	47.8982												22.74	14.693
24.34	51.4618											23.4399	50.8937											23.74	48.0912												23.74	15.205
25.34	51.5997											24.4399	51.0242											24.74	48.243												24.74	15.6548
26.34	51.7393											25.4399	51.2059											25.74	48.3767												25.74	16.0761
27.34	51.8608											26.4399	51.3629											26.74	48.4614												26.74	16.5216
28.34	51.9861											27.4399	51.4903											27.74	48.532												27.74	16.9585
29.34	52.1074											28.4399	51.6047											28.74	48.6099												28.74	17.4516
30.34	52.2357											29.4399	51.6946											29.74	48.6821												29.74	17.9021
31.34	52.3437											30.4399	51.775											30.74	48.7641												30.74	18.3395
32.34	52.4444											31.4399	51.8419											31.74	48.8454												31.74	18.7173
33.34	52.526											32.4399	51.9485											32.74	48.9144												32.74	19.1167
34.34	52.5975											33.4399	52.0443											33.74	48.9759												33.74	19.5493
35.34	52.6753											34.4399	52.1509											34.74	49.0367												34.74	19.9839
36.34	52.7423											35.4399	52.2454											35.74	49.0778												35.74	20.4124
37.34	52.8418											36.4399	52.2981											36.74	49.1364												36.74	20.8249
38.34	52.9065											37.4399	52.345											37.74	49.1969												37.74	21.1873
39.34	52.9624											38.4399	52.4072											38.74	49.2607												38.74	21.5452
40.34	53.014											39.4399	52.466											39.74	49.336												39.74	21.9631
41.34	53.0721											40.4399	52.515											40.74	49.434												40.74	22.3443
42.34	53.1323											41.4399	52.5559											41.74	49.4759												41.74	22.7057
43.34	53.2052											42.4399	52.5868											42.74	49.5352												42.74	23.0902
44.34	53.2404											43.4399	52.6259											43.74	49.5954												43.74	23.4731
45.34	53.291											44.4399	52.6637											44.74	49.6446												44.74	23.8608
46.34	53.3368											45.4399	52.706											45.74	49.6704												45.74	24.1903
47.34	53.3779											46.4399	52.7668											46.74	49.7098												46.74	24.502
48.34	53.417											47.4399	52.8385											47.74	49.7398												47.74	24.8215
49.34	53.4569											48.4399	52.8828											48.74	49.7508												48.74	25.1706
50.34	53.4954											49.4399	52.9399											49.74	49.759												49.74	25.5188
51.34	53.5521											50.4399	53											50.74	49.7966												50.74	25.8384
52.34	53.6057											51.4399	53.0427											51.74	49.8344												51.74	26.1605
53.34	53.6426											52.4399	53.0886											52.74	49.8375												52.74	26.4624
54.34	53.6997											53.4399	53.1306											53.74	49.8715												53.74	26.7795
55.34	53.7542											54.4399	53.1606											54.74	49.9156												54.74	27.094
56.34	53.785											55.4399	53.1899											55.74	49.927												55.74	27.411
57.34	53.8154											56.4399	53.2204											56.74	49.9383												56.74	27.7125
58.34	53.8639											57.4399	53.2617											57.74	49.95												57.74	27.9998
59.34	53.8642											58.4399	53.2813											58.74	49.968												58.74	28.272
60.34	53.8869											59.4399	53.34											59.74	50.0157												59.74	28.5425
61.34	53.8992											60.4399	53.3813											60.74	50.0317												60.74	28.847
62.34	53.9262											61.4399	53.4215											61.74	50.0696												61.74	29.1488
63.34	53.9578											62.4399	53.4641											62.74	50.1071												62.74	29.4266
64.34	53.9937											63.4399	53.5032											63.74	50.1313												63.74	29.6978
65.34	54.0179											64.4399	53.5458											64.74	50.1575												64.74	29.9612
66.34	54.0515											65.4399	53.541											65.74	50.1594												65.74	30.2422
67.34	54.0718											66.4399	53.5493											66.74	50.1789												66.74	30.5143
68.34	54.0802											67.4399	53.5773											67.74	50.1965												67.74	30.7433
69.34	54.0815											68.4399	53.5961											68.74	50.2164												68.74	30.9995
70.34	54.0984											69.4399	53.5882											69.74	50.218												69.74	31.2489
71.34	54.0995											70.4399	53.5915											70.74	50.2196												70.74	31.5067
72.34	54.1163											71.4399	53.5999											71.74	50.2196												71.74	31.7319
73.34	54.1471											72.4399	53.6176											72.74	50.2032												72.74	31.9786
74.34	54.1691											73.4399	53.6277											73.74	50.2183												73.74	32.209
75.34	54.1848											74.4399	53.6192											74.74	50.231												74.74	32.4343
76.34	54.2051											75.4399	53.6258											75.74	50.2429												75.74	32.6819
77.34	54.2253											76.4399	53.6617											76.74	50.259												76.74	32.9091
78.34	54.2725											77.4399	53.6668											77.74	50.2766												77.74	33.1522
79.34	54.2765											78.4399	53.6883											78.74	50.2997												78.74	33.3833
80.34	54.3035											79.4399	53.7141											79.74	50.3195												79.74	33.6399
81.34	54.319											80.4399	53.7649											80.74	50.3375												80.74	33.8644
82.34	54.3419											81.4399	53.8058											81.74	50.3485												81.74	34.0757
83.34	54.3436											82.4399	53.8364											82.74	50.3586												82.74	34.2835
84.34	54.3612											83.4399	53.8367											83.74	50.3864												83.74	34.4935
85.34	54.3671											84.4399	53.8465											84.74	50.4044												84.74	34.6952
86.34	54.3835											85.4399	53.8642											85.74	50.4144												85.74	34.9054
87.34	54.4047											86.4399	53.8761											86.74	50.4466												86.74	35.1308
88.34	54.4094											87.4399	53.8957											87.74	50.4567												87.74	35.3426
89.34	54.4296											88.4399	53.9051											88.74	50.4797												88.74	35.5432
90.34	54.4482											89.4399	53.9235											89.74	50.4813												89.74	35.7508
91.34	54.4575											90.4399	53.9266											90.74	50.4762												90.74	35.9901
92.34	54.4614											91.4399	53.9446											91.74	50.4601												91.74	36.1924
93.34	54.4863											92.4399	53.9528											92.74	50.4598												92.74	36.3928
94.34	54.4992											93.4399	53.9595											93.74	50.4778												93.74	36.5903
95.34	54.5074											94.4399	53.9777											94.74	50.4747												94.74	36.7992
96.34	54.5257											95.4399	53.9903											95.74	50.4797												95.74	36.9728
97.34	54.5444											96.4399	53.9972											96.74	50.4977												96.74	37.1797
98.34	54.5741											97.4399	54.0016											97.74	50.5285												97.74	37.3616
99.34	54.6011											98.4399	54.0019											98.74	50.5611												98.74	37.5824
100.34	54.6142											99.4399	54.0016											99.74	50.5711												99.74	37.7808
101.34	54.6269											100.44	54.02											100.74	50.5922												100.74	37.9613
102.34	54.635											101.44	54.0297											101.74	50.6004												101.74	38.1412
103.34	54.6547											102.44	54.0359											102.74	50.6017												102.74	38.3102
104.34	54.6581											103.44	54.0668											103.74	50.5921												103.74	38.4706
105.34	54.6627											104.44	54.0801											104.74	50.5903												104.74	38.6395
106.34	54.696											105.44	54.0867											105.74	50.6102												105.74	38.8126
107.34	54.7011											106.44	54.0899											106.74	50.6297												106.74	38.9907
108.34	54.7175											107.44	54.098											107.74	50.6691												107.74	39.1437
109.34	54.7102											108.44	54.0899											108.74	50.7095												108.74	39.2947
110.34	54.7275											109.44	54.0864											109.74	50.7476												109.74	39.4438
111.34	54.7279											110.44	54.0851											110.74	50.7865												110.74	39.5844
112.34	54.7459											111.44	54.0688											111.74	50.7722												111.74	39.7218
113.34	54.7552											112.44	54.0558											112.74	50.7685												112.74	39.8442
114.34	54.7839											113.44	54.0552											113.74	50.7867												113.74	39.9709
115.34	54.789											114.44	54.0395											114.74	50.7637												114.74	40.1256
116.34	54.8169											115.44	54.0445											115.74	50.7621												115.74	40.2686
117.34	54.8117											116.44	54.0653											116.74	50.754												116.74	40.4394
118.34	54.838											117.44	54.0773											117.74	50.7605												117.74	40.6124
119.34	54.8402											118.44	54.0934											118.74	50.7621												118.74	40.8003
120.34	54.8577											119.44	54.1161											119.74	50.759												119.74	40.9831
121.34	54.8594											120.44	54.1297											120.74	50.7622												120.74	41.1438
122.34	54.859											121.44	54.1356											121.74	50.7688												121.74	41.2756
123.34	54.884											122.44	54.1633											122.74	50.7985												122.74	41.4032
124.34	54.8952											123.44	54.1849											123.74	50.816												123.74	41.5336
125.34	54.9314											124.44	54.1964											124.74	50.8371												124.74	41.6433
126.34	54.954											125.44	54.2141											125.74	50.8602												125.74	41.7774
127.34	54.9802											126.44	54.2438											126.74	50.8961												126.74	41.9064
128.34	54.9839											127.44	54.2664											127.74	50.916												127.74	42.03
129.34	55.0098											128.44	54.2782											128.74	50.9387												128.74	42.1728
130.34	55.025											129.44	54.286											129.74	50.9383												129.74	42.3481
131.34	55.0319											130.44	54.3059											130.74	50.9465												130.74	42.4941
132.34	55.0501											131.44	54.3172											131.74	50.9747												131.74	42.641
133.34	55.067											132.44	54.327											132.74	50.9895												132.74	42.7829
134.34	55.0825											133.44	54.3434											133.74	50.9878												133.74	42.9318
135.34	55.0882											134.44	54.327											134.74	51.0056												134.74	43.048
136.34	55.094											135.44	54.3175											135.74	51.0137												135.74	43.1736
137.34	55.112											136.44	54.3333											136.74	51.0285												136.74	43.305
138.34	55.1163											137.44	54.3515											137.74	51.0285												137.74	43.4148
139.34	55.122											138.44	54.3544											138.74	51.0185												138.74	43.5332
140.34	55.1451											139.44	54.3551											139.74	51.027												139.74	43.6557
141.34	55.1767											140.44	54.3824											140.74	51.0024												140.74	43.7829
142.34	55.1864											141.44	54.397											141.74	50.9993												141.74	43.9024
143.34	55.19											142.44	54.3957											142.74	50.9777												142.74	44.0222
144.34	55.1966											143.44	54.4087											143.74	50.9614												143.74	44.1215
145.34	55.1892											144.44	54.4136											144.74	50.9863												144.74	44.2051
146.34	55.2048											145.44	54.4153											145.74	51.0005												145.74	44.3201
147.34	55.1913											146.44	54.4364											146.74	51.0008												146.74	44.415
148.34	55.2086											147.44	54.4414											147.74	51.0156												147.74	44.5381
149.34	55.2016											148.44	54.4493											148.74	51.0462												148.74	44.6205
150.34	55.1992											149.44	54.4464											149.74	51.0778												149.74	44.7336
151.34	55.2083											150.44	54.4676											150.74	51.0793												150.74	44.8685
152.34	55.2062											151.44	54.4934											151.74	51.0774												151.74	44.9855
153.34	55.2147											152.44	54.4953											152.74	51.0985												152.74	45.1199
154.34	55.2318											153.44	54.4675											153.74	51.1203												153.74	45.2332
155.34	55.2597											154.44	54.4818											154.74	51.1199												154.74	45.3343
156.34	55.2749											155.44	54.4938											155.74	51.1165												155.74	45.4309
157.34	55.284											156.44	54.5133											156.74	51.1199												156.74	45.5316
158.34	55.2928											157.44	54.5232											157.74	51.1102												157.74	45.6337
159.34	55.2897											158.44	54.5625											158.74	51.1168												158.74	45.7515
160.34	55.2881											159.44	54.5836											159.74	51.1181												159.74	45.8523
161.34	55.2768											160.44	54.6031											160.74	51.0925												160.74	45.934
162.34	55.2851											161.44	54.6032											161.74	51.0875												161.74	46.03
163.34	55.2793											162.44	54.5883											162.74	51.0856												162.74	46.1308
164.34	55.286											163.44	54.6031											163.74	51.0796												163.74	46.2231
165.34	55.2876											164.44	54.6227											164.74	51.097												164.74	46.3371
166.34	55.3055											165.44	54.6227											165.74	51.1152												165.74	46.443
167.34	55.2985											166.44	54.634											166.74	51.1395												166.74	46.5487
168.34	55.2973											167.44	54.6539											167.74	51.1539												167.74	46.6563
169.34	55.2945											168.44	54.6617											168.74	51.1591												168.74	46.7688
170.34	55.2961											169.44	54.6653											169.74	51.161												169.74	46.8541
171.34	55.3147											170.44	54.6715											170.74	51.1757												170.74	46.9803
172.34	55.3353											171.44	54.6767											171.74	51.1771												171.74	47.0641
173.34	55.3383											172.44	54.7175											172.74	51.1675												172.74	47.1507
174.34	55.3382											173.44	54.7173											173.74	51.1525												173.74	47.2306
175.34	55.3313											174.44	54.7356											174.74	51.1496												174.74	47.3124
176.34	55.3383											175.44	54.7437											175.74	51.1231												175.74	47.3894
177.34	55.3284											176.44	54.7548											176.74	51.1133												176.74	47.4551
178.34	55.3389											177.44	54.7387											177.74	51.1102												177.74	47.5329
179.34	54.7968											178.44	54.7012											178.74	51.1398												178.74	47.4654
180.34	59.9269											179.44	54.6637											179.74	54.5052												179.74	48.4826
181.34	42.7314											180.44	55.2997											180.74	47.4182												180.74	46.9893
182.34	43.6941											181.44	43.8304											181.74	40.5089												181.74	47.3857
183.34	42.4111											182.44	42.6699											182.74	39.4												182.74	47.1046
184.34	41.3605											183.44	41.3327											183.74	38.3643												183.74	46.8884
185.34	40.4624											184.44	40.2592											184.74	37.4525												184.74	46.7479
186.34	39.6558											185.44	39.3199											185.74	36.6584												185.74	46.618
187.34	38.8929											186.44	38.5441											186.74	35.941												186.74	46.4558
188.34	38.2015											187.44	37.8203											187.74	35.2339												187.74	46.3341
189.34	37.5393											188.44	37.1914											188.74	34.6199												188.74	46.2421
190.34	36.9684											189.44	36.539											189.74	34.0886												189.74	46.1256
191.34	36.4206											190.44	35.9425											190.74	33.5851												190.74	46.0096
192.34	35.8718											191.44	35.4114											191.74	33.0445												191.74	45.9118
193.34	35.4378											192.44	34.8675											192.74	32.5378												192.74	45.815
194.34	34.998											193.44	34.3856											193.74	32.1133												193.74	45.7549
195.34	34.5665											194.44	33.9169											194.74	31.698												194.74	45.7142
196.34	34.1351											195.44	33.5133											195.74	31.257												195.74	45.6286
197.34	33.6721											196.44	33.1344											196.74	30.8797												196.74	45.5296
198.34	33.2637											197.44	32.755											197.74	30.5446												197.74	45.479
199.34	32.908											198.44	32.4133											198.74	30.1671												198.74	45.404
200.34	32.5601											199.44	32.0586											199.74	29.816												199.74	45.345
201.34	32.2124											200.44	31.7172											200.74	29.5202												200.74	45.3132
202.34	31.8608											201.44	31.3875											201.74	29.236												201.74	45.2492
203.34	31.5037											202.44	31.095											202.74	28.9598												202.74	45.1884
204.34	31.2011											203.44	30.8238											203.74	28.6774												203.74	45.0882
205.34	30.9392											204.44	30.5064											204.74	28.4289												204.74	45.0077
206.34	30.6625											205.44	30.234											205.74	28.1821												205.74	44.9576
207.34	30.3698											206.44	29.9774											206.74	27.9226												206.74	44.8832
208.34	30.0902											207.44	29.7274											207.74	27.6969												207.74	44.8343
209.34	29.8386											208.44	29.466											208.74	27.4892												208.74	44.7852
210.34	29.5841											209.44	29.1798											209.74	27.2886												209.74	44.7146
211.34	29.3469											210.44	28.9253											210.74	27.0496												210.74	44.6543
212.34	29.1109											211.44	28.6926											211.74	26.8031												211.74	44.5879
213.34	28.8787											212.44	28.4935											212.74	26.5989												212.74	44.5414
214.34	28.6617											213.44	28.2812											213.74	26.3636												213.74	44.4947
215.34	28.4588											214.44	28.09											214.74	26.1625												214.74	44.4233
216.34	28.2405											215.44	27.8727											215.74	25.968												215.74	44.3543
217.34	28.0572											216.44	27.675											216.74	25.7817												216.74	44.2937
218.34	27.8618											217.44	27.4953											217.74	25.5825												217.74	44.2611
219.34	27.6882											218.44	27.3219											218.74	25.411												218.74	44.2126
220.34	27.5177											219.44	27.1453											219.74	25.2277												219.74	44.1733
221.34	27.3326											220.44	26.9559											220.74	25.0742												220.74	44.125
222.34	27.1474											221.44	26.7586											221.74	24.9271												221.74	44.0759
223.34	26.9904											222.44	26.5558											222.74	24.7672												222.74	44.013
224.34	26.8278											223.44	26.3579											223.74	24.6153												223.74	43.9365
225.34	26.6478											224.44	26.1961											224.74	24.4746												224.74	43.8764
226.34	26.4726											225.44	26.0332											225.74	24.3028												225.74	43.8071
227.34	26.3219											226.44	25.8903											226.74	24.1414												226.74	43.7538
228.34	26.1711											227.44	25.7516											227.74	23.9532												227.74	43.7044
229.34	26.0133											228.44	25.6341											228.74	23.7984												228.74	43.6631
230.34	25.864											229.44	25.5114											229.74	23.6392												229.74	43.5952
231.34	25.7034											230.44	25.4102											230.74	23.5074												230.74	43.5612
232.34	25.5448											231.44	25.2778											231.74	23.3685												231.74	43.5166
233.34	25.3935											232.44	25.1258											232.74	23.2281												232.74	43.4735
234.34	25.235											233.44	24.9774											233.74	23.1052												233.74	43.4154
235.34	25.0936											234.44	24.827											234.74	22.97												234.74	43.3816
236.34	24.9405											235.44	24.6766											235.74	22.836												235.74	43.3498
237.34	24.8213											236.44	24.5082											236.74	22.7129												236.74	43.3152
238.34	24.7182											237.44	24.3649											237.74	22.5938												237.74	43.2698
239.34	24.5737											238.44	24.2602											238.74	22.4743												238.74	43.2134
240.34	24.4601											239.44	24.1684											239.74	22.3469												239.74	43.163
241.34	24.3227											240.44	24.0426											240.74	22.2395												240.74	43.1161
242.34	24.1998											241.44	23.9282											241.74	22.1282												241.74	43.0842
243.34	24.0924											242.44	23.7993											242.74	22.0223												242.74	43.049
244.34	23.9718											243.44	23.7012											243.74	21.9093												243.74	43.0022
245.34	23.8529											244.44	23.595											244.74	21.7977												244.74	42.973
246.34	23.7281											245.44	23.4853											245.74	21.6723												245.74	42.9578
247.34	23.6242											246.44	23.3925											246.74	21.5578												246.74	42.9236
248.34	23.5143											247.44	23.2743											247.74	21.4305												247.74	42.9087
249.34	23.4017											248.44	23.1587											248.74	21.3274												248.74	42.8614
250.34	23.274											249.44	23.0542											249.74	21.2297												249.74	42.8132
251.34	23.1636											250.44	22.9461											250.74	21.1297												250.74	42.7646
252.34	23.0626											251.44	22.8547											251.74	21.0301												251.74	42.7126
253.34	22.9422											252.44	22.7453											252.74	20.9207												252.74	42.6641
254.34	22.8266											253.44	22.634											253.74	20.816												253.74	42.6233
255.34	22.7234											254.44	22.5426											254.74	20.7114												254.74	42.5998
256.34	22.6213											255.44	22.4364											255.74	20.5985												255.74	42.5556
257.34	22.5372											256.44	22.3466											256.74	20.5011												256.74	42.5344
258.34	22.4161											257.44	22.252											257.74	20.3977												257.74	42.5131
259.34	22.3157											258.44	22.1543											258.74	20.3078												258.74	42.5105
260.34	22.2203											259.44	22.0786											259.74	20.218												259.74	42.4653
261.34	22.1048											260.44	21.9818											260.74	20.1461												260.74	42.4038
262.34	21.9853											261.44	21.8891											261.74	20.0692												261.74	42.3706
263.34	21.8893											262.44	21.8024											262.74	19.9794												262.74	42.33
264.34	21.7938											263.44	21.7224											263.74	19.9062												263.74	42.3087
265.34	21.7203											264.44	21.6422											264.74	19.8454												264.74	42.2617
266.34	21.6278											265.44	21.5575											265.74	19.7767												265.74	42.2591
267.34	21.5423											266.44	21.4921											266.74	19.7086												266.74	42.2151
268.34	21.472											267.44	21.4133											267.74	19.6364												267.74	42.2026
269.34	21.3934											268.44	21.3348											268.74	19.5578												268.74	42.1642
270.34	21.2945											269.44	21.2465											269.74	19.4878												269.74	42.1309
271.34	21.1752											270.44	21.1551											270.74	19.4075												270.74	42.0757
272.34	21.0896											271.44	21.0689											271.74	19.309												271.74	42.0453
273.34	21.0068											272.44	20.9774											272.74	19.2212												272.74	41.993
274.34	20.8969											273.44	20.9235											273.74	19.1153												273.74	41.9524
275.34	20.8154											274.44	20.8453											274.74	19.0304												274.74	41.9124
276.34	20.7353											275.44	20.791											275.74	18.9285												275.74	41.883
277.34	20.6531											276.44	20.7223											276.74	18.8043												276.74	41.8611
278.34	20.5371											277.44	20.6536											277.74	18.7086												277.74	41.8309
279.34	20.471											278.44	20.5903											278.74	18.6278												278.74	41.8211
280.34	20.3866											279.44	20.4836											279.74	18.5629												279.74	41.8024
281.34	20.3051											280.44	20.386											280.74	18.4629												280.74	41.7702
282.34	20.2332											281.44	20.2895											281.74	18.3879												281.74	41.7162
283.34	20.1799											282.44	20.2043											282.74	18.3078												282.74	41.6994
284.34	20.1											283.44	20.116											283.74	18.2378												283.74	41.6516
285.34	20.0138											284.44	20.0442											284.74	18.1688												284.74	41.6149
286.34	19.9499											285.44	19.9938											285.74	18.0856												285.74	41.5633
287.34	19.8663											286.44	19.9512											286.74	18.0235												286.74	41.5147
288.34	19.8133											287.44	19.9005											287.74	17.9579												287.74	41.4901
289.34	19.7529											288.44	19.85											288.74	17.8961												288.74	41.4525
290.34	19.6696											289.44	19.793											289.74	17.8473												289.74	41.4387
291.34	19.5781											290.44	19.734											290.74	17.7966												290.74	41.4204
292.34	19.4864											291.44	19.6618											291.74	17.7184												291.74	41.403
293.34	19.3967											292.44	19.6047											292.74	17.6543												292.74	41.3904
294.34	19.3085											293.44	19.5559											293.74	17.5855												293.74	41.3553
295.34	19.2367											294.44	19.4789											294.74	17.5282												294.74	41.3234
296.34	19.1639											295.44	19.4039											295.74	17.4611												295.74	41.2673
297.34	19.1197											296.44	19.3446											296.74	17.3731												296.74	41.224
298.34	19.0344											297.44	19.2844											297.74	17.3215												297.74	41.1928
299.34	18.9636											298.44	19.2075											298.74	17.2406												298.74	41.1707
300.34	18.9119											299.44	19.1438											299.74	17.1672												299.74	41.1452
301.34	18.8376											300.44	19.1067											300.74	17.1153												300.74	41.1306
302.34	18.7613											301.44	19.0461											301.74	17.0547												301.74	41.1174
303.34	18.7018											302.44	18.9676											302.74	17.0235												302.74	41.092
304.34	18.6356											303.44	18.8875											303.74	16.9841												303.74	41.0692
305.34	18.5819											304.44	18.8239											304.74	16.9469												304.74	41.0511
306.34	18.525											305.44	18.7551											305.74	16.9258												305.74	41.0209
307.34	18.4808											306.44	18.675											306.74	16.8961												306.74	40.985
308.34	18.4053											307.44	18.6176											307.74	16.8586												307.74	40.9628
309.34	18.3438											308.44	18.5555											308.74	16.8078												308.74	40.9354
310.34	18.276											309.44	18.4949											309.74	16.7375												309.74	40.914
311.34	18.2044											310.44	18.4446											310.74	16.677												310.74	40.8837
312.34	18.1328											311.44	18.3778											311.74	16.6082												311.74	40.8646
313.34	18.0461											312.44	18.3352											312.74	16.5578												312.74	40.8413
314.34	17.9822											313.44	18.3024											313.74	16.491												313.74	40.8157
315.34	17.9154											314.44	18.2434											314.74	16.4469												314.74	40.8032
316.34	17.855											315.44	18.2063											315.74	16.3878												315.74	40.7737
317.34	17.7939											316.44	18.1571											316.74	16.3352												316.74	40.714
318.34	17.7272											317.44	18.1145											317.74	16.2602												317.74	40.6717
319.34	17.687											318.44	18.0559											318.74	16.2063												318.74	40.6237
320.34	17.6574											319.44	18.0231											319.74	16.1559												319.74	40.5879
321.34	17.6431											320.44	17.9739											320.74	16.0887												320.74	40.552
322.34	17.6337											321.44	17.9133											321.74	16.0379												321.74	40.5194
323.34	17.628											322.44	17.8563											322.74	15.9973												322.74	40.4836
324.34	17.6065											323.44	17.8058											323.74	15.9665												323.74	40.4713
325.34	17.562											324.44	17.745											324.74	15.9028												324.74	40.4474
326.34	17.4969											325.44	17.6926											325.74	15.8489												325.74	40.4436
327.34	17.4344											326.44	17.6357											326.74	15.7981												326.74	40.4352
328.34	17.3933											327.44	17.5836											327.74	15.7575												327.74	40.4323
329.34	17.3284											328.44	17.5329											328.74	15.6985												328.74	40.4329
330.34	17.268											329.44	17.5004											329.74	15.6496												329.74	40.4119
331.34	17.2056											330.44	17.4348											330.74	15.5907												330.74	40.3985
332.34	17.1599											331.44	17.384											331.74	15.5645												331.74	40.362
333.34	17.1137											332.44	17.3271											332.74	15.5106												332.74	40.3313
334.34	17.0634											333.44	17.2766											333.74	15.4762												333.74	40.2831
335.34	17.011											334.44	17.2176											334.74	15.4305												334.74	40.2711
336.34	16.9719											335.44	17.1554											335.74	15.3981												335.74	40.2447
337.34	16.9325											336.44	17.1144											336.74	15.3668												336.74	40.2231
338.34	16.8752											337.44	17.0653											337.74	15.3257												337.74	40.2059
339.34	16.8084											338.44	17.0262											338.74	15.2763												338.74	40.2006
340.34	16.7369											339.44	16.9672											339.74	15.2379												339.74	40.1823
341.34	16.6834											340.44	16.9149											340.74	15.1805												340.74	40.1606
342.34	16.6379											341.44	16.8723											341.74	15.1317												341.74	40.1229
343.34	16.5848											342.44	16.8172											342.74	15.0696												342.74	40.0749
344.34	16.5453											343.44	16.7485											343.74	15.0188												343.74	40.0614
345.34	16.5033											344.44	16.6832											344.74	14.9778												344.74	40.0336
346.34	16.4494											345.44	16.652											345.74	14.9289												345.74	40.0036
347.34	16.3994											346.44	16.6032											346.74	14.8946												346.74	39.9919
348.34	16.3648											347.44	16.5539											347.74	14.8535												347.74	39.9805
349.34	16.2936											348.44	16.5114											348.74	14.8275												348.74	39.9794
350.34	16.2468											349.44	16.4704											349.74	14.7789												349.74	39.9434
351.34	16.1951											350.44	16.4332											350.74	14.7379												350.74	39.9297
352.34	16.1619											351.44	16.366											351.74	14.6887												351.74	39.9012
353.34	16.1075											352.44	16.3235											352.74	14.6477												352.74	39.8651
354.34	16.0568											353.44	16.2532											353.74	14.6219												353.74	39.8423
355.34	16.0219											354.44	16.206											354.74	14.571												354.74	39.8239
356.34	15.9662											355.44	16.1653											355.74	14.5102												355.74	39.8045
357.34	15.9055											356.44	16.1375											356.74	14.4813												356.74	39.7838
358.34	15.8535											357.44	16.0707											357.74	14.4207												357.74	39.7636
359.34	15.8213											358.44	16.0266											358.74	14.3684												358.74	39.7514
360.34	15.7663											359.44	16.0133											359.74	14.3196												359.74	39.7127
361.34	15.7229											360.44	15.9757											360.74	14.2965												360.74	39.6747
362.34	15.6736											361.44	15.9528											361.74	14.2785												361.74	39.6515
363.34	15.6357											362.44	15.9071											362.74	14.2574												362.74	39.6331
364.34	15.584											363.44	15.8727											363.74	14.2262												363.74	39.6136
365.34	15.5277											364.44	15.8446											364.74	14.1903												364.74	39.5924
366.34	15.4863											365.44	15.7958											365.74	14.148												365.74	39.562
367.34	15.4357											366.44	15.7453											366.74	14.0985												366.74	39.5532
368.34	15.3875											367.44	15.7047											367.74	14.0594												367.74	39.5404
369.34	15.3365											368.44	15.6641											368.74	14.009												368.74	39.5121
370.34	15.2764											369.44	15.6329											369.74	13.97												369.74	39.5022
371.34	15.226											370.44	15.6032											370.74	13.9371												370.74	39.4834
372.34	15.1752											371.44	15.5723											371.74	13.9059												371.74	39.4827
373.34	15.1312											372.44	15.5344											372.74	13.8685												372.74	39.4811
374.34	15.0824											373.44	15.4953											373.74	13.8375												373.74	39.4715
375.34	15.0182											374.44	15.4348											374.74	13.8165												374.74	39.4608
376.34	14.9662											375.44	15.3856											375.74	13.7801												375.74	39.4535
377.34	14.9408											376.44	15.3352											376.74	13.7508												376.74	39.4315
378.34	14.9153											377.44	15.2844											377.74	13.72												377.74	39.4036
379.34	14.8834											378.44	15.2355											378.74	13.7004												378.74	39.3667
380.34	14.8464											379.44	15.2009											379.74	13.6676												379.74	39.345
381.34	14.8228											380.44	15.2012											380.74	13.6199												380.74	39.3157
382.34	14.7854											381.44	15.1813											381.74	13.5793												381.74	39.3026
383.34	14.7454											382.44	15.1669											382.74	13.5563												382.74	39.2659
384.34	14.6969											383.44	15.136											383.74	13.527												383.74	39.2539
385.34	14.6352											384.44	15.1164											384.74	13.4778												384.74	39.2157
386.34	14.6043											385.44	15.077											385.74	13.4387												385.74	39.2108
387.34	14.6001											386.44	15.0262											386.74	13.4059												386.74	39.1948
388.34	14.5739											387.44	14.9758											387.74	13.3703												387.74	39.1636
389.34	14.5254											388.44	14.9645											388.74	13.3571												388.74	39.1432
390.34	14.5026											389.44	14.9332											389.74	13.3192												389.74	39.127
391.34	14.4872											390.44	14.9317											390.74	13.3												390.74	39.1171
392.34	14.443											391.44	14.9153											391.74	13.2785												391.74	39.0852
393.34	14.3956											392.44	14.8942											392.74	13.2508												392.74	39.0723
394.34	14.3725											393.44	14.8465											393.74	13.2297												393.74	39.0442
395.34	14.3347											394.44	14.8141											394.74	13.2086												394.74	39.0332
396.34	14.2848											395.44	14.7848											395.74	13.161												395.74	39.0139
397.34	14.226											396.44	14.716											396.74	13.1348												396.74	38.9927
398.34	14.1908											397.44	14.6571											397.74	13.1153												397.74	38.9796
399.34	14.154											398.44	14.618											398.74	13.0793												398.74	38.9698
400.34	14.0887											399.44	14.6032											399.74	13.0383												399.74	38.9641
401.34	14.0575											400.44	14.5836											400.74	13.0188												400.74	38.9402
402.34	14.0185											401.44	14.5457											401.74	12.9778												401.74	38.9133
403.34	13.9712											402.44	14.5149											402.74	12.9368												402.74	38.8944
404.34	13.9392											403.44	14.4938											403.74	12.8992												403.74	38.8647
405.34	13.9058											404.44	14.466											404.74	12.8699												404.74	38.8233
406.34	13.8845											405.44	14.4348											405.74	12.8504												405.74	38.804
407.34	13.8371											406.44	14.4071											406.74	12.8098												406.74	38.7749
408.34	13.8017											407.44	14.3922											407.74	12.7621												407.74	38.7624
409.34	13.7723											408.44	14.3711											408.74	12.7297												408.74	38.7309
410.34	13.7523											409.44	14.3513											409.74	12.6985												409.74	38.6926
411.34	13.741											410.44	14.3223											410.74	12.6692												410.74	38.6615
412.34	13.7315											411.44	14.2832											411.74	12.6364												411.74	38.635
413.34	13.7102											412.44	14.2536											412.74	12.6106												412.74	38.5931
414.34	13.7037											413.44	14.234											413.74	12.6153												413.74	38.5724
415.34	13.6674											414.44	14.2059											414.74	12.5957												414.74	38.5623
416.34	13.619											415.44	14.1781											415.74	12.5857												415.74	38.5237
417.34	13.5619											416.44	14.1668											416.74	12.5387												416.74	38.5041
418.34	13.4988											417.44	14.1457											417.74	12.5239												417.74	38.4895
419.34	13.4531											418.44	14.118											418.74	12.4961												418.74	38.4614
420.34	13.3967											419.44	14.095											419.74	12.468												419.74	38.4354
421.34	13.3623											420.44	14.0739											420.74	12.4403												420.74	38.4129
422.34	13.3211											421.44	14.0344											421.74	12.427												421.74	38.3852
423.34	13.3089											422.44	13.9953											422.74	12.391												422.74	38.3651
424.34	13.3072											423.44	13.9559											423.74	12.3406												423.74	38.3528
425.34	13.2843											424.44	13.9024											424.74	12.3192												424.74	38.3538
426.34	13.2529											425.44	13.8582											425.74	12.2703												425.74	38.3342
427.34	13.2302											426.44	13.8188											426.74	12.2293												426.74	38.3227
428.34	13.2215											427.44	13.7813											427.74	12.1985												427.74	38.3116
429.34	13.2054											428.44	13.7586											428.74	12.177												428.74	38.3102
430.34	13.177											429.44	13.7273											429.74	12.1672												429.74	38.3089
431.34	13.1552											430.44	13.7141											430.74	12.1379												430.74	38.2752
432.34	13.118											431.44	13.6911											431.74	12.1098												431.74	38.2629
433.34	13.0883											432.44	13.6653											432.74	12.1055												432.74	38.2444
434.34	13.0576											433.44	13.654											433.74	12.1086												433.74	38.2434
435.34	12.9925											434.44	13.6246											434.74	12.0789												434.74	38.2253
436.34	12.9464											435.44	13.6114											435.74	12.0399												435.74	38.196
437.34	12.9072											436.44	13.6196											436.74	11.9989												436.74	38.1985
438.34	12.8861											437.44	13.5867											437.74	11.9715												437.74	38.162
439.34	12.8477											438.44	13.5704											438.74	11.9305												438.74	38.1298
440.34	12.8176											439.44	13.5559											439.74	11.9094												439.74	38.116
441.34	12.8021											440.44	13.5246											440.74	11.8914												440.74	38.0805
442.34	12.7752											441.44	13.4953											441.74	11.8781												441.74	38.0331
443.34	12.7527											442.44	13.4562											442.74	11.8668												442.74	38.0218
444.34	12.7326											443.44	13.425											443.74	11.8407												443.74	38.0031
445.34	12.7102											444.44	13.4071											444.74	11.8275												444.74	37.9948
446.34	12.6902											445.44	13.384											445.74	11.8262												445.74	37.974
447.34	12.6556											446.44	13.3809											446.74	11.8145												446.74	37.9794
448.34	12.6245											447.44	13.345											447.74	11.7883												447.74	37.981
449.34	12.5859											448.44	13.3024											448.74	11.7934												448.74	37.9705
450.34	12.5329											449.44	13.2809											449.74	11.7653												449.74	37.9515
451.34	12.4889											450.44	13.2371											450.74	11.7555												450.74	37.9338
452.34	12.4473											451.44	13.2254											451.74	11.7211												451.74	37.9037
453.34	12.3901											452.44	13.1961											452.74	11.6887												452.74	37.8831
454.34	12.3728											453.44	13.1848											453.74	11.6575												453.74	37.8649
455.34	12.3395											454.44	13.1879											454.74	11.6282												454.74	37.8628
456.34	12.3404											455.44	13.1895											455.74	11.602												455.74	37.8675
457.34	12.3246											456.44	13.1814											456.74	11.5692												456.74	37.8422
458.34	12.2971											457.44	13.17											457.74	11.5547												457.74	37.8313
459.34	12.2822											458.44	13.1551											458.74	11.5461												458.74	37.8132
460.34	12.2619											459.44	13.1176											459.74	11.5285												459.74	37.799
461.34	12.2249											460.44	13.0785											460.74	11.509												460.74	37.7746
462.34	12.2113											461.44	13.0296											461.74	11.4844												461.74	37.7568
463.34	12.1915											462.44	12.9949											462.74	11.4762												462.74	37.745
464.34	12.1645											463.44	12.92											463.74	11.4547												463.74	37.7249
465.34	12.1318											464.44	12.8644											464.74	11.427												464.74	37.7027
466.34	12.1208											465.44	12.825											465.74	11.4169												465.74	37.6839
467.34	12.088											466.44	12.8121											466.74	11.3883												466.74	37.6647
468.34	12.065											467.44	12.7942											467.74	11.3586												467.74	37.637
469.34	12.0346											468.44	12.7829											468.74	11.3391												468.74	37.6018
470.34	12.0111											469.44	12.7825											469.74	11.3031												469.74	37.5732
471.34	11.9733											470.44	12.763											470.74	11.2657												470.74	37.5418
472.34	11.935											471.44	12.7437											471.74	11.2297												471.74	37.5038
473.34	11.8941											472.44	12.7219											472.74	11.2082												472.74	37.4891
474.34	11.8646											473.44	12.6942											473.74	11.1887												473.74	37.4737
475.34	11.8531											474.44	12.6829											474.74	11.1774												474.74	37.4477
476.34	11.8281											475.44	12.6735											475.74	11.1477												475.74	37.4239
477.34	11.7898											476.44	12.6637											476.74	11.1379												476.74	37.4118
478.34	11.7754											477.44	12.6618											477.74	11.1168												477.74	37.3904
479.34	11.7481											478.44	12.6703											478.74	11.0989												478.74	37.3727
480.34	11.7043											479.44	12.6817											479.74	11.0578												479.74	37.3747
481.34	11.6611											480.44	12.6078											480.74	11.0629
																																					-60.26		0
-59.66		-0.644802										-60.0601		0.598106										-59.5601		-0.995265											-59.26		0
-58.66		-0.577855										-59.0601		0.506348										-58.5601		-0.808887											-58.26		0
-57.66		-0.531111										-58.0601		0.599586										-57.5601		-0.807567											-57.26		0
-56.66		-0.55467										-57.0601		0.575989										-56.5601		-0.788813											-56.26		0
-55.66		-0.498981										-56.0601		0.478485										-55.5601		-0.749164											-55.26		0
-54.66		-0.393376										-55.0601		0.412712										-54.5601		-0.690171											-54.26		0
-53.66		-0.379282										-54.0601		0.353722										-53.5601		-0.647289											-53.26		0
-52.66		-0.362365										-53.0601		0.317001										-52.5601		-0.627886											-52.26		0
-51.66		-0.327906										-52.0601		0.305679										-51.5601		-0.582676											-51.26		0
-50.66		-0.293422										-51.0601		0.26857										-50.5601		-0.543948											-50.26		0
-49.66		-0.276045										-50.0601		0.253334										-49.5601		-0.494927											-49.26		0
-48.66		-0.250106										-49.0601		0.25013										-48.5601		-0.438665											-48.26		0
-47.66		-0.215425										-48.0601		0.274902										-47.5601		-0.373873											-47.26		0
-46.66		-0.189155										-47.0601		0.281654										-46.5601		-0.327944											-46.26		0
-45.66		-0.233866										-46.0601		0.226349										-45.5601		-0.307723											-45.26		0
-44.66		-0.242142										-45.0601		0.139465										-44.5601		-0.308074											-44.26		0
-43.66		-0.250863										-44.0601		0.0613022										-43.5601		-0.337936											-43.26		0
-42.66		-0.274765										-43.0601		-0.00884										-42.5601		-0.332431											-42.26		0
-41.66		-0.29453										-42.0601		-0.0850906										-41.5601		-0.336157											-41.26		0
-40.66		-0.352648										-41.0601		-0.139435										-40.5601		-0.337858											-40.26		0
-39.66		-0.380464										-40.0601		-0.163467										-39.5601		-0.337091											-39.26		0
-38.66		-0.392829										-39.0601		-0.18396										-38.5601		-0.343886											-38.26		0
-37.66		-0.395627										-38.0601		-0.227325										-37.5601		-0.349829											-37.26		0
-36.66		-0.395535										-37.0601		-0.244987										-36.5601		-0.359459											-36.26		0
-35.66		-0.385926										-36.0601		-0.274796										-35.5601		-0.358961											-35.26		0
-34.66		-0.357605										-35.0601		-0.300568										-34.5601		-0.357206											-34.26		0
-33.66		-0.338428										-34.0601		-0.320259										-33.5601		-0.3693											-33.26		0
-32.66		-0.359292										-33.0601		-0.339005										-32.5601		-0.393804											-32.26		0
-31.66		-0.352806										-32.0601		-0.362518										-31.5601		-0.421004											-31.26		0
-30.66		-0.361626										-31.0601		-0.376511										-30.5601		-0.428131											-30.26		0
-29.66		-0.381736										-30.0601		-0.375717										-29.5601		-0.431059											-29.26		0
-28.66		-0.420469										-29.0601		-0.371422										-28.5601		-0.433254											-28.26		0
-27.66		-0.447098										-28.0601		-0.354439										-27.5601		-0.443155											-27.26		0
-26.66		-0.463463										-27.0601		-0.365761										-26.5601		-0.416878											-26.26		0
-25.66		-0.494182										-26.0601		-0.371696										-25.5601		-0.429466											-25.26		0
-24.66		-0.524418										-25.0601		-0.375877										-24.5601		-0.418607											-24.26		0
-23.66		-0.538561										-24.0601		-0.402725										-23.5601		-0.411391											-23.26		0
-22.66		-0.56554										-23.0601		-0.427284										-22.5601		-0.395232											-22.26		0
-21.66		-0.566875										-22.0601		-0.403297										-21.5601		-0.372278											-21.26		0
-20.66		-0.461201										-21.0601		-0.379562										-20.5601		-0.197118											-20.26		0
-19.66		-0.10132										-20.0601		-0.251511										-19.5601		-0.192349											-19.26		0
-18.66		-0.169498										-19.0601		-0.106468										-18.5601		-0.165599											-18.26		0
-17.66		-0.137167										-18.0601		0.178291										-17.5601		-0.143231											-17.26		0
-16.66		-0.119277										-17.0601		0.258263										-16.5601		-0.158799											-16.26		0
-15.66		-0.110105										-16.0601		0.184547										-15.5601		-0.132305											-15.26		0
-14.66		-0.0977386										-15.0601		0.0406876										-14.5601		-0.0875052											-14.26		0
-13.66		-0.0603758										-14.0601		0.0114288										-13.5601		-0.0640304											-13.26		0
-12.66		-0.0359362										-13.0601		0.0140762										-12.5601		-0.0572194											-12.26		0
-11.66		-0.00687										-12.0601		0.00654602										-11.5601		-0.0320667											-11.26		0
-10.66		0.0123764										-11.0601		-0.0111542										-10.5601		-0.00146											-10.26		0
-9.66003		0.014065										-10.0601		-0.0317764										-9.56006		0.0129349											-9.26001		0
-8.66003		0.00863575										-9.06006		-0.0323715										-8.56006		0.0381153											-8.26001		0
-7.66003		0.016221										-8.06006		-0.0325699										-7.56006		0.0605759											-7.26001		0
-6.66003		0.0248151										-7.06006		-0.0415115										-6.56006		0.085851											-6.26001		0
-5.66003		0.0283638										-6.06006		-0.0486145										-5.56006		0.124605											-5.26001		0
-4.66003		0.0423059										-5.06006		-0.0495605										-4.56006		0.164678											-4.26001		0
-3.66003		0.0339399										-4.06006		-0.0491257										-3.56006		0.187775											-3.26001		0
-2.66003		-0.00492										-3.06006		-0.0324783										-2.56006		0.0174191											-2.26001		0
-1.66003		-0.401668										-2.06006		-0.372101										-1.56006		-0.561936											-1.26001		0
-0.660034		-0.638306										-1.06006		0.177399										-0.560059		0.819468											-0.26001		0
0.339966		0.947058										-0.0600586		-1.52242										0.439941		5.63534											0.73999		2.72135
1.33997		24.2186										0.939941		20.9121										1.43994		24.0369											1.73999		3.32625
2.33997		28.384										1.93994		27.1357										2.43994		27.2072											2.73999		3.92387
3.33997		31.549										2.93994		31.1248										3.43994		29.7355											3.73999		4.5143
4.33997		33.6756										3.93994		33.3643										4.43994		31.5324											4.73999		5.09763
5.33997		35.3642										4.93994		35.0121										5.43994		32.9019											5.73999		5.67394
6.33997		36.6452										5.93994		36.3764										6.43994		33.9933											6.73999		6.24332
7.33997		37.7057										6.93994		37.5015										7.43994		34.8772											7.73999		6.80584
8.33997		38.6827										7.93994		38.4288										8.43994		35.5928											8.73999		7.3616
9.33997		39.43										8.93994		39.2177										9.43994		36.2672											9.73999		7.91067
10.34		40.1732										9.93994		39.8915										10.4399		36.8272											10.74		8.45314
11.34		40.8508										10.9399		40.4757										11.4399		37.3273											11.74		8.98908
12.34		41.4121										11.9399		41.0263										12.4399		37.805											12.74		9.51858
13.34		41.9029										12.9399		41.5231										13.4399		38.2479											13.74		10.0417
14.34		42.3573										13.9399		41.9758										14.4399		38.611											14.74		10.5585
15.34		42.742										14.9399		42.3304										15.4399		38.9217											15.74		11.0691
16.34		43.0809										15.9399		42.6737										16.4399		39.267											16.74		11.5736
17.34		43.5108										16.9399		42.9815										17.4399		39.5302											17.74		12.072
18.34		43.852										17.9399		43.2755										18.4399		39.7744											18.74		12.5644
19.34		44.1347										18.9399		43.5581										19.4399		40.0561											19.74		13.0509
20.34		44.3152										19.9399		43.8566										20.4399		40.2437											20.74		13.5315
21.34		44.5044										20.9399		44.1058										21.4399		40.4498											21.74		14.0064
22.34		44.7362										21.9399		44.3122										22.4399		40.6712											22.74		14.4755
23.34		44.9624										22.9399		44.502										23.4399		40.9072											23.74		14.939
24.34		45.2026										23.9399		44.6628										24.4399		41.1174											24.74		15.3969
25.34		45.3877										24.9399		44.8484										25.4399		41.2751											25.74		15.8493
26.34		45.5652										25.9399		45.0395										26.4399		41.3939											26.74		16.2963
27.34		45.7341										26.9399		45.2133										27.4399		41.5183											27.74		16.7379
28.34		45.851										27.9399		45.3685										28.4399		41.6257											28.74		17.1741
29.34		45.9983										28.9399		45.5028										29.4399		41.7653											29.74		17.6052
30.34		46.1187										29.9399		45.6278										30.4399		41.8612											30.74		18.031
31.34		46.2662										30.9399		45.7559										31.4399		41.9421											31.74		18.4517
32.34		46.4009										31.9399		45.8893										32.4399		42.0275											32.74		18.8674
33.34		46.5269										32.9399		46.0246										33.4399		42.1003											33.74		19.278
34.34		46.6321										33.9399		46.1262										34.4399		42.21											34.74		19.6838
35.34		46.7134										34.9399		46.2223										35.4399		42.3202											35.74		20.0846
36.34		46.8331										35.9399		46.2934										36.4399		42.4225											36.74		20.4806
37.34		46.9585										36.9399		46.3508										37.4399		42.498											37.74		20.8718
38.34		47.0594										37.9399		46.4282										38.4399		42.5705											38.74		21.2584
39.34		47.159										38.9399		46.5158										39.4399		42.6575											39.74		21.6403
40.34		47.2319										39.9399		46.62										40.4399		42.7441											40.74		22.0176
41.34		47.3001										40.9399		46.7011										41.4399		42.8096											41.74		22.3903
42.34		47.365										41.9399		46.7749										42.4399		42.8924											42.74		22.7586
43.34		47.4479										42.9399		46.8415										43.4399		42.942											43.74		23.1224
44.34		47.5219										43.9399		46.8807										44.4399		42.9805											44.74		23.4819
45.34		47.599										44.9399		46.9381										45.4399		43.0381											45.74		23.837
46.34		47.6592										45.9399		46.9993										46.4399		43.0903											46.74		24.1879
47.34		47.7199										46.9399		47.0604										47.4399		43.1661											47.74		24.5346
48.34		47.7625										47.9399		47.1016										48.4399		43.2268											48.74		24.877
49.34		47.8317										48.9399		47.1254										49.4399		43.2651											49.74		25.2154
50.34		47.8897										49.9399		47.1577										50.4399		43.3017											50.74		25.5497
51.34		47.9499										50.9399		47.1985										51.4399		43.3343											51.74		25.8799
52.34		48										51.9399		47.2397										52.4399		43.3642											52.74		26.2062
53.34		48.0548										52.9399		47.2801										53.4399		43.3943											53.74		26.5286
54.34		48.0955										53.9399		47.3088										54.4399		43.4451											54.74		26.8471
55.34		48.1403										54.9399		47.3465										55.4399		43.48											55.74		27.1617
56.34		48.1727										55.9399		47.3692										56.4399		43.5186											56.74		27.4726
57.34		48.2195										56.9399		47.3889										57.4399		43.5497											57.74		27.7797
58.34		48.2715										57.9399		47.4217										58.4399		43.5899											58.74		28.0832
59.34		48.3321										58.9399		47.451										59.4399		43.6392											59.74		28.383
60.34		48.3809										59.9399		47.5083										60.4399		43.6813											60.74		28.6791
61.34		48.4326										60.9399		47.5633										61.4399		43.7282											61.74		28.9718
62.34		48.4709										61.9399		47.6039										62.4399		43.7781											62.74		29.2609
63.34		48.5107										62.9399		47.6471										63.4399		43.809											63.74		29.5465
64.34		48.5482										63.9399		47.6823										64.4399		43.8399											64.74		29.8287
65.34		48.5822										64.9399		47.7149										65.4399		43.8672											65.74		30.1074
66.34		48.6129										65.9399		47.7438										66.4399		43.8761											66.74		30.3829
67.34		48.6505										66.9399		47.783										67.4399		43.8805											67.74		30.655
68.34		48.6639										67.9399		47.8351										68.4399		43.9031											68.74		30.9238
69.34		48.6654										68.9399		47.8701										69.4399		43.9266											69.74		31.1895
70.34		48.6826										69.9399		47.8872										70.4399		43.9328											70.74		31.4519
71.34		48.7016										70.9399		47.907										71.4399		43.9354											71.74		31.7111
72.34		48.7232										71.9399		47.9307										72.4399		43.9656											72.74		31.9673
73.34		48.7671										72.9399		47.961										73.4399		43.9807											73.74		32.2203
74.34		48.8001										73.9399		47.9678										74.4399		44.0118											74.74		32.4703
75.34		48.8307										74.9399		47.9877										75.4399		44.0333											75.74		32.7173
76.34		48.8709										75.9399		47.9976										76.4399		44.0595											76.74		32.9614
77.34		48.8895										76.9399		48.0192										77.4399		44.0796											77.74		33.2025
78.34		48.9283										77.9399		48.032										78.4399		44.0964											78.74		33.4407
79.34		48.9423										78.9399		48.054										79.4399		44.1044											79.74		33.676
80.34		48.9497										79.9399		48.0854										80.4399		44.1224											80.74		33.9085
81.34		48.9552										80.9399		48.1276										81.4399		44.1424											81.74		34.1382
82.34		48.9863										81.9399		48.1634										82.4399		44.1731											82.74		34.3652
83.34		49.009										82.9399		48.1955										83.4399		44.2105											83.74		34.5894
84.34		49.0317										83.9399		48.219										84.4399		44.2473											84.74		34.8109
85.34		49.0427										84.9399		48.2501										85.4399		44.2776											85.74		35.0297
86.34		49.0802										85.9399		48.2812										86.4399		44.3091											86.74		35.2459
87.34		49.1013										86.9399		48.3										87.4399		44.3361											87.74		35.4596
88.34		49.0979										87.9399		48.322										88.4399		44.3553											88.74		35.6706
89.34		49.1032										88.9399		48.3481										89.4399		44.3656											89.74		35.8791
90.34		49.1156										89.9399		48.3705										90.4399		44.3654											90.74		36.0851
91.34		49.1316										90.9399		48.3841										91.4399		44.3643											91.74		36.2886
92.34		49.1448										91.9399		48.4104										92.4399		44.3726											92.74		36.4897
93.34		49.1518										92.9399		48.4325										93.4399		44.3696											93.74		36.6884
94.34		49.1814										93.9399		48.4456										94.4399		44.3842											94.74		36.8846
95.34		49.2021										94.9399		48.4652										95.4399		44.4038											95.74		37.0785
96.34		49.2307										95.9399		48.4747										96.4399		44.4222											96.74		37.2701
97.34		49.2316										96.9399		48.4815										97.4399		44.4436											97.74		37.4593
98.34		49.2493										97.9399		48.4699										98.4399		44.4688											98.74		37.6463
99.34		49.2685										98.9399		48.4713										99.4399		44.4885											99.74		37.8311
100.34		49.28										99.9399		48.4856										100.44		44.5019											100.74		38.0136
101.34		49.2794										100.94		48.4948										101.44		44.5157											101.74		38.1939
102.34		49.3005										101.94		48.4985										102.44		44.5253											102.74		38.3721
103.34		49.3302										102.94		48.5162										103.44		44.5428											103.74		38.5481
104.34		49.3697										103.94		48.5563										104.44		44.5582											104.74		38.722
105.34		49.3773										104.94		48.577										105.44		44.5719											105.74		38.8937
106.34		49.409										105.94		48.6039										106.44		44.5913											106.74		39.0635
107.34		49.4319										106.94		48.6258										107.44		44.6274											107.74		39.2312
108.34		49.4505										107.94		48.6454										108.44		44.6558											108.74		39.3968
109.34		49.4558										108.94		48.6725										109.44		44.6771											109.74		39.5605
110.34		49.4718										109.94		48.6847										110.44		44.7142											110.74		39.7222
111.34		49.4882										110.94		48.7043										111.44		44.7169											111.74		39.882
112.34		49.4997										111.94		48.6881										112.44		44.7237											112.74		40.0398
113.34		49.5027										112.94		48.6749										113.44		44.7421											113.74		40.1958
114.34		49.5279										113.94		48.6847										114.44		44.7399											114.74		40.3498
115.34		49.5349										114.94		48.6742										115.44		44.7457											115.74		40.5021
116.34		49.5331										115.94		48.6642										116.44		44.7574											116.74		40.6524
117.34		49.5198										116.94		48.6834										117.44		44.773											117.74		40.801
118.34		49.5315										117.94		48.7126										118.44		44.7745											118.74		40.9478
119.34		49.5483										118.94		48.7152										119.44		44.7811											119.74		41.0928
120.34		49.5727										119.94		48.7224										120.44		44.8047											120.74		41.2361
121.34		49.6035										120.94		48.7305										121.44		44.8092											121.74		41.3776
122.34		49.631										121.94		48.7453										122.44		44.8367											122.74		41.5175
123.34		49.6624										122.94		48.7661										123.44		44.8511											123.74		41.6557
124.34		49.677										123.94		48.7805										124.44		44.8548											124.74		41.7922
125.34		49.7048										124.94		48.795										125.44		44.8689											125.74		41.927
126.34		49.7373										125.94		48.8108										126.44		44.9052											126.74		42.0603
127.34		49.762										126.94		48.8327										127.44		44.9182											127.74		42.1919
128.34		49.7771										127.94		48.8666										128.44		44.9487											128.74		42.3219
129.34		49.8045										128.94		48.8774										129.44		44.9542											129.74		42.4504
130.34		49.8213										129.94		48.9046										130.44		44.9901											130.74		42.5774
131.34		49.8477										130.94		48.9039										131.44		45.0093											131.74		42.7028
132.34		49.8679										131.94		48.9093										132.44		45.0237											132.74		42.8267
133.34		49.8909										132.94		48.9193										133.44		45.0342											133.74		42.9491
134.34		49.8999										133.94		48.9053										134.44		45.057											134.74		43.0701
135.34		49.9188										134.94		48.8793										135.44		45.0836											135.74		43.1895
136.34		49.931										135.94		48.8785										136.44		45.1006											136.74		43.3076
137.34		49.9477										136.94		48.892										137.44		45.1069											137.74		43.4242
138.34		49.97										137.94		48.9167										138.44		45.1065											138.74		43.5395
139.34		49.9737										138.94		48.9249										139.44		45.1181											139.74		43.6533
140.34		49.9906										139.94		48.94										140.44		45.1034											140.74		43.7658
141.34		50.0187										140.94		48.9704										141.44		45.1022											141.74		43.8769
142.34		50.0221										141.94		49.0034										142.44		45.1051											142.74		43.9867
143.34		50.0238										142.94		49.0174										143.44		45.0967											143.74		44.0951
144.34		50.0308										143.94		49.0296										144.44		45.1149											144.74		44.2023
145.34		50.023										144.94		49.0312										145.44		45.134											145.74		44.3081
146.34		50.0386										145.94		49.0394										146.44		45.163											146.74		44.4127
147.34		50.027										146.94		49.0377										147.44		45.1732											147.74		44.5161
148.34		50.0424										147.94		49.0353										148.44		45.1901											148.74		44.6182
149.34		50.0389										148.94		49.0305										149.44		45.2015											149.74		44.719
150.34		50.0365										149.94		49.0426										150.44		45.2007											150.74		44.8187
151.34		50.0437										150.94		49.064										151.44		45.1806											151.74		44.9171
152.34		50.0321										151.94		49.0721										152.44		45.1701											152.74		45.0144
153.34		50.0302										152.94		49.0768										153.44		45.18											153.74		45.1105
154.34		50.0463										153.94		49.0778										154.44		45.1923											154.74		45.2054
155.34		50.0755										154.94		49.0908										155.44		45.1925											155.74		45.2992
156.34		50.0923										155.94		49.0983										156.44		45.2099											156.74		45.3919
157.34		50.1001										156.94		49.0991										157.44		45.2383											157.74		45.4835
158.34		50.1122										157.94		49.1064										158.44		45.2531											158.74		45.5739
159.34		50.1153										158.94		49.1149										159.44		45.2664											159.74		45.6633
160.34		50.132										159.94		49.1431										160.44		45.2514											160.74		45.7516
161.34		50.1403										160.94		49.1565										161.44		45.2538											161.74		45.8388
162.34		50.1681										161.94		49.1677										162.44		45.2302											162.74		45.925
163.34		50.1818										162.94		49.1975										163.44		45.2249											163.74		46.0101
164.34		50.1902										163.94		49.2266										164.44		45.2302											164.74		46.0942
165.34		50.192										164.94		49.2401										165.44		45.2429											165.74		46.1773
166.34		50.2113										165.94		49.2585										166.44		45.2653											166.74		46.2595
167.34		50.2127										166.94		49.2699										167.44		45.2933											167.74		46.3406
168.34		50.2046										167.94		49.2919										168.44		45.3218											168.74		46.4207
169.34		50.2087										168.94		49.2788										169.44		45.3453											169.74		46.4999
170.34		50.2296										169.94		49.2969										170.44		45.3698											170.74		46.5781
171.34		50.2499										170.94		49.3017										171.44		45.3913											171.74		46.6554
172.34		50.2624										171.94		49.3155										172.44		45.3933											172.74		46.7318
173.34		50.2717										172.94		49.3203										173.44		45.3869											173.74		46.8072
174.34		50.2798										173.94		49.3155										174.44		45.3867											174.74		46.8817
175.34		50.2846										174.94		49.3295										175.44		45.3749											175.74		46.9554
176.34		50.2732										175.94		49.3326										176.44		45.374											176.74		47.0281
177.34		50.2704										176.94		49.3302										177.44		45.3745											177.74		47.1
178.34		50.2821										177.94		49.3441										178.44		45.3806											178.74		47.171
179.34		49.6993										178.94		48.7853										179.44		44.8604											179.74		47.2411
180.34		51.8091										179.94		51.5585										180.44		47.1399											180.74		44.9676
181.34		42.1986										180.94		42.6552										181.44		37.5834											181.74		44.9371
182.34		42.0719										181.94		42.2555										182.44		37.6102											182.74		44.9066
183.34		40.9477										182.94		40.4167										183.44		36.6313											183.74		44.8761
184.34		40.0474										183.94		39.369										184.44		35.7774											184.74		44.8456
185.34		39.2231										184.94		38.5075										185.44		35.1079											185.74		44.8152
186.34		38.4962										185.94		37.7179										186.44		34.4422											186.74		44.7847
187.34		37.8298										186.94		37.0581										187.44		33.7787											187.74		44.7543
188.34		37.2579										187.94		36.386										188.44		33.1572											188.74		44.7239
189.34		36.6246										188.94		35.8292										189.44		32.6586											189.74		44.6935
190.34		36.1046										189.94		35.3126										190.44		32.1714											190.74		44.6632
191.34		35.6188										190.94		34.8024										191.44		31.7333											191.74		44.6329
192.34		35.1681										191.94		34.3031										192.44		31.2763											192.74		44.6026
193.34		34.6688										192.94		33.8612										193.44		30.8777											193.74		44.5723
194.34		34.2338										193.94		33.4225										194.44		30.4897											194.74		44.542
195.34		33.8628										194.94		33.0411										195.44		30.1297											195.74		44.5118
196.34		33.4508										195.94		32.6801										196.44		29.7894											196.74		44.4815
197.34		33.0877										196.94		32.3065										197.44		29.4608											197.74		44.4513
198.34		32.7071										197.94		31.9584										198.44		29.1581											198.74		44.4211
199.34		32.3562										198.94		31.6616										199.44		28.82											199.74		44.391
200.34		32.0018										199.94		31.3768										200.44		28.5123											200.74		44.3608
201.34		31.6657										200.94		31.0944										201.44		28.265											201.74		44.3307
202.34		31.4039										201.94		30.775										202.44		28.0108											202.74		44.3006
203.34		31.107										202.94		30.5001										203.44		27.7274											203.74		44.2705
204.34		30.8244										203.94		30.2371										204.44		27.463											204.74		44.2405
205.34		30.5948										204.94		29.9798										205.44		27.2317											205.74		44.2104
206.34		30.3477										205.94		29.698										206.44		27.0206											206.74		44.1804
207.34		30.0857										206.94		29.4367										207.44		26.8139											207.74		44.1504
208.34		29.8165										207.94		29.2012										208.44		26.6175											208.74		44.1204
209.34		29.545										208.94		29.002										209.44		26.4251											209.74		44.0904
210.34		29.3004										209.94		28.7708										210.44		26.2316											210.74		44.0605
211.34		29.1022										210.94		28.542										211.44		26.0066											211.74		44.0306
212.34		28.8778										211.94		28.2998										212.44		25.811											212.74		44.0007
213.34		28.6749										212.94		28.0847										213.44		25.5997											213.74		43.9708
214.34		28.4614										213.94		27.8889										214.44		25.3937											214.74		43.9409
215.34		28.2744										214.94		27.6895										215.44		25.2044											215.74		43.9111
216.34		28.0844										215.94		27.5026										216.44		25.0459											216.74		43.8813
217.34		27.9122										216.94		27.3451										217.44		24.8701											217.74		43.8515
218.34		27.7077										217.94		27.2059										218.44		24.7154											218.74		43.8217
219.34		27.5072										218.94		27.0376										219.44		24.5528											219.74		43.792
220.34		27.3256										219.94		26.8188										220.44		24.3789											220.74		43.7622
221.34		27.152										220.94		26.6137										221.44		24.2403											221.74		43.7325
222.34		26.9945										221.94		26.4299										222.44		24.1098											222.74		43.7028
223.34		26.8491										222.94		26.2556										223.44		23.969											223.74		43.6731
224.34		26.696										223.94		26.086										224.44		23.8154											224.74		43.6435
225.34		26.5292										224.94		25.9225										225.44		23.6714											225.74		43.6138
226.34		26.3768										225.94		25.777										226.44		23.52											226.74		43.5842
227.34		26.2377										226.94		25.6698										227.44		23.3885											227.74		43.5546
228.34		26.0704										227.94		25.5654										228.44		23.2615											228.74		43.525
229.34		25.9288										228.94		25.4512										229.44		23.111											229.74		43.4955
230.34		25.7977										229.94		25.3344										230.44		22.9754											230.74		43.4659
231.34		25.6205										230.94		25.2361										231.44		22.8385											231.74		43.4364
232.34		25.4692										231.94		25.1393										232.44		22.7062											232.74		43.4069
233.34		25.3172										232.94		25.0387										233.44		22.562											233.74		43.3775
234.34		25.2142										233.94		24.9077										234.44		22.418											234.74		43.348
235.34		25.1023										234.94		24.7473										235.44		22.2749											235.74		43.3186
236.34		24.9668										235.94		24.6013										236.44		22.1585											236.74		43.2891
237.34		24.8395										236.94		24.4856										237.44		22.0441											237.74		43.2598
238.34		24.7453										237.94		24.3606										238.44		21.9313											238.74		43.2304
239.34		24.6118										238.94		24.2823										239.44		21.8214											239.74		43.201
240.34		24.4982										239.94		24.1702										240.44		21.6939											240.74		43.1717
241.34		24.3596										240.94		24.0607										241.44		21.5816											241.74		43.1424
242.34		24.2461										241.94		23.9725										242.44		21.4618											242.74		43.1131
243.34		24.1196										242.94		23.8727										243.44		21.3178											243.74		43.0838
244.34		24.0056										243.94		23.7855										244.44		21.2004											244.74		43.0545
245.34		23.886										244.94		23.6866										245.44		21.0977											245.74		43.0253
246.34		23.765										245.94		23.608										246.44		21.0127											246.74		42.9961
247.34		23.6575										246.94		23.5022										247.44		20.9336											247.74		42.9669
248.34		23.5489										247.94		23.3924										248.44		20.8423											248.74		42.9377
249.34		23.4464										248.94		23.2649										249.44		20.7519											249.74		42.9085
250.34		23.3301										249.94		23.158										250.44		20.6472											250.74		42.8794
251.34		23.2262										250.94		23.0698										251.44		20.545											251.74		42.8503
252.34		23.0925										251.94		22.9856										252.44		20.4453											252.74		42.8212
253.34		22.9803										252.94		22.9032										253.44		20.3531											253.74		42.7921
254.34		22.8533										253.94		22.7901										254.44		20.2664											254.74		42.7631
255.34		22.76										254.94		22.6948										255.44		20.1704											255.74		42.734
256.34		22.6613										255.94		22.6129										256.44		20.0948											256.74		42.705
257.34		22.5542										256.94		22.5141										257.44		20.0107											257.74		42.676
258.34		22.4413										257.94		22.4143										258.44		19.9317											258.74		42.647
259.34		22.3471										258.94		22.3082										259.44		19.8452											259.74		42.6181
260.34		22.2565										259.94		22.2229										260.44		19.7755											260.74		42.5891
261.34		22.1596										260.94		22.1355										261.44		19.6801											261.74		42.5602
262.34		22.0578										261.94		22.0477										262.44		19.59											262.74		42.5313
263.34		21.975										262.94		21.9936										263.44		19.5117											263.74		42.5024
264.34		21.9056										263.94		21.9421										264.44		19.4352											264.74		42.4736
265.34		21.8268										264.94		21.8713										265.44		19.3583											265.74		42.4447
266.34		21.7413										265.94		21.8188										266.44		19.2818											266.74		42.4159
267.34		21.6507										266.94		21.745										267.44		19.1944											267.74		42.3871
268.34		21.5709										267.94		21.6709										268.44		19.1138											268.74		42.3583
269.34		21.4803										268.94		21.5909										269.44		19.0325											269.74		42.3295
270.34		21.3834										269.94		21.5006										270.44		18.9596											270.74		42.3008
271.34		21.2723										270.94		21.4135										271.44		18.8855											271.74		42.2721
272.34		21.1867										271.94		21.3262										272.44		18.8106											272.74		42.2434
273.34		21.0991										272.94		21.2446										273.44		18.7336											273.74		42.2147
274.34		21.0003										273.94		21.1627										274.44		18.6581											274.74		42.186
275.34		20.9125										274.94		21.09										275.44		18.5583											275.74		42.1574
276.34		20.8371										275.94		21.0165										276.44		18.4675											276.74		42.1287
277.34		20.7747										276.94		20.9454										277.44		18.3845											277.74		42.1001
278.34		20.6813										277.94		20.8727										278.44		18.3086											278.74		42.0715
279.34		20.6365										278.94		20.7967										279.44		18.2139											279.74		42.043
280.34		20.5786										279.94		20.7322										280.44		18.1317											280.74		42.0144
281.34		20.5178										280.94		20.6578										281.44		18.0402											281.74		41.9859
282.34		20.4658										281.94		20.5922										282.44		17.9581											282.74		41.9574
283.34		20.3879										282.94		20.5301										283.44		17.8773											283.74		41.9289
284.34		20.3244										283.94		20.4483										284.44		17.8117											284.74		41.9004
285.34		20.2319										284.94		20.3856										285.44		17.7529											285.74		41.872
286.34		20.156										285.94		20.3301										286.44		17.6996											286.74		41.8435
287.34		20.0708										286.94		20.2827										287.44		17.6495											287.74		41.8151
288.34		19.9916										287.94		20.237										288.44		17.5897											288.74		41.7867
289.34		19.9101										288.94		20.1751										289.44		17.5481											289.74		41.7583
290.34		19.8252										289.94		20.1395										290.44		17.4931											290.74		41.73
291.34		19.7243										290.94		20.0786										291.44		17.4241											291.74		41.7016
292.34		19.6424										291.94		20.0264										292.44		17.3511											292.74		41.6733
293.34		19.5527										292.94		19.969										293.44		17.2848											293.74		41.645
294.34		19.4641										293.94		19.9061										294.44		17.2258											294.74		41.6167
295.34		19.3923										294.94		19.8546										295.44		17.16											295.74		41.5885
296.34		19.3394										295.94		19.8012										296.44		17.0833											296.74		41.5602
297.34		19.2691										296.94		19.7549										297.44		17.016											297.74		41.532
298.34		19.1987										297.94		19.6987										298.44		16.9631											298.74		41.5038
299.34		19.1374										298.94		19.6619										299.44		16.9049											299.74		41.4756
300.34		19.1024										299.94		19.6165										300.44		16.8412											300.74		41.4475
301.34		19.0491										300.94		19.5626										301.44		16.7935											301.74		41.4193
302.34		18.9857										301.94		19.4915										302.44		16.7475											302.74		41.3912
303.34		18.936										302.94		19.4129										303.44		16.7142											303.74		41.3631
304.34		18.8796										303.94		19.3434										304.44		16.6674											304.74		41.335
305.34		18.8277										304.94		19.2795										305.44		16.6439											305.74		41.3069
306.34		18.7526										305.94		19.2133										306.44		16.6044											306.74		41.2789
307.34		18.7068										306.94		19.1584										307.44		16.5873											307.74		41.2508
308.34		18.6414										307.94		19.1047										308.44		16.5658											308.74		41.2228
309.34		18.5896										308.94		19.0524										309.44		16.5245											309.74		41.1948
310.34		18.5414										309.94		18.996										310.44		16.466											310.74		41.1669
311.34		18.4515										310.94		18.9446										311.44		16.3995											311.74		41.1389
312.34		18.3685										311.94		18.8915										312.44		16.3374											312.74		41.111
313.34		18.2819										312.94		18.8325										313.44		16.2763											313.74		41.0831
314.34		18.2										313.94		18.7711										314.44		16.2052											314.74		41.0552
315.34		18.1383										314.94		18.7312										315.44		16.1481											315.74		41.0273
316.34		18.0813										315.94		18.7004										316.44		16.0931											316.74		40.9994
317.34		18.0265										316.94		18.6569										317.44		16.0429											317.74		40.9716
318.34		17.9712										317.94		18.6014										318.44		15.998											318.74		40.9438
319.34		17.9149										318.94		18.5805										319.44		15.9618											319.74		40.916
320.34		17.8919										319.94		18.5419										320.44		15.9069											320.74		40.8882
321.34		17.8675										320.94		18.496										321.44		15.87											321.74		40.8604
322.34		17.8503										321.94		18.4336										322.44		15.814											322.74		40.8327
323.34		17.8708										322.94		18.3719										323.44		15.7797											323.74		40.8049
324.34		17.8618										323.94		18.2926										324.44		15.7283											324.74		40.7772
325.34		17.8254										324.94		18.219										325.44		15.6666											325.74		40.7495
326.34		17.7784										325.94		18.1528										326.44		15.6211											326.74		40.7219
327.34		17.721										326.94		18.084										327.44		15.5662											327.74		40.6942
328.34		17.6703										327.94		18.044										328.44		15.5337											328.74		40.6666
329.34		17.6036										328.94		18.0044										329.44		15.4732											329.74		40.639
330.34		17.535										329.94		17.979										330.44		15.4079											330.74		40.6114
331.34		17.489										330.94		17.9569										331.44		15.3516											331.74		40.5838
332.34		17.4562										331.94		17.9159										332.44		15.3052											332.74		40.5562
333.34		17.4135										332.94		17.8733										333.44		15.2484											333.74		40.5287
334.34		17.3601										333.94		17.8206										334.44		15.209											334.74		40.5012
335.34		17.319										334.94		17.7551										335.44		15.1539											335.74		40.4737
336.34		17.2584										335.94		17.6871										336.44		15.1191											336.74		40.4462
337.34		17.1994										336.94		17.6184										337.44		15.0907											337.74		40.4187
338.34		17.1485										337.94		17.5458										338.44		15.0461											338.74		40.3913
339.34		17.0653										338.94		17.4913										339.44		14.9828											339.74		40.3638
340.34		16.9925										339.94		17.4437										340.44		14.9294											340.74		40.3364
341.34		16.9387										340.94		17.4196										341.44		14.8702											341.74		40.309
342.34		16.8897										341.94		17.3831										342.44		14.8208											342.74		40.2817
343.34		16.8498										342.94		17.3422										343.44		14.7837											343.74		40.2543
344.34		16.8186										343.94		17.2719										344.44		14.7533											344.74		40.227
345.34		16.7965										344.94		17.2298										345.44		14.7232											345.74		40.1997
346.34		16.7426										345.94		17.1805										346.44		14.6909											346.74		40.1724
347.34		16.6824										346.94		17.1305										347.44		14.6626											347.74		40.1451
348.34		16.658										347.94		17.0915										348.44		14.6138											348.74		40.1178
349.34		16.6048										348.94		17.0407										349.44		14.5679											349.74		40.0906
350.34		16.5497										349.94		17.0055										350.44		14.5226											350.74		40.0633
351.34		16.4899										350.94		16.9536										351.44		14.4884											351.74		40.0361
352.34		16.4465										351.94		16.9175										352.44		14.4419											352.74		40.009
353.34		16.4004										352.94		16.8671										353.44		14.4121											353.74		39.9818
354.34		16.3484										353.94		16.8059										354.44		14.3759											354.74		39.9546
355.34		16.2908										354.94		16.7626										355.44		14.3216											355.74		39.9275
356.34		16.2465										355.94		16.7241										356.44		14.2782											356.74		39.9004
357.34		16.21										356.94		16.6792										357.44		14.2446											357.74		39.8733
358.34		16.1595										357.94		16.6303										358.44		14.2036											358.74		39.8462
359.34		16.1098										358.94		16.6057										359.44		14.167											359.74		39.8192
360.34		16.0805										359.94		16.5793										360.44		14.1391											360.74		39.7921
361.34		16.0387										360.94		16.5476										361.44		14.1196											361.74		39.7651
362.34		15.9914										361.94		16.4995										362.44		14.1034											362.74		39.7381
363.34		15.942										362.94		16.4536										363.44		14.0659											363.74		39.7111
364.34		15.8982										363.94		16.4153										364.44		14.0187											364.74		39.6841
365.34		15.8518										364.94		16.3743										365.44		13.9736											365.74		39.6572
366.34		15.8186										365.94		16.3426										366.44		13.9327											366.74		39.6303
367.34		15.7973										366.94		16.2985										367.44		13.8922											367.74		39.6033
368.34		15.7526										367.94		16.2723										368.44		13.8637											368.74		39.5765
369.34		15.7015										368.94		16.2276										369.44		13.8257											369.74		39.5496
370.34		15.6613										369.94		16.1997										370.44		13.7973											370.74		39.5227
371.34		15.6121										370.94		16.1588										371.44		13.7665											371.74		39.4959
372.34		15.5711										371.94		16.1171										372.44		13.7348											372.74		39.4691
373.34		15.5209										372.94		16.0825										373.44		13.7094											373.74		39.4423
374.34		15.4772										373.94		16.0419										374.44		13.671											374.74		39.4155
375.34		15.4422										374.94		15.9967										375.44		13.6189											375.74		39.3887
376.34		15.3934										375.94		15.9667										376.44		13.5759											376.74		39.362
377.34		15.3664										376.94		15.9346										377.44		13.5464											377.74		39.3352
378.34		15.3131										377.94		15.9012										378.44		13.5395											378.74		39.3085
379.34		15.2879										378.94		15.8782										379.44		13.5142											379.74		39.2818
380.34		15.2524										379.94		15.8743										380.44		13.4849											380.74		39.2552
381.34		15.2191										380.94		15.8475										381.44		13.4496											381.74		39.2285
382.34		15.1895										381.94		15.8083										382.44		13.429											382.74		39.2019
383.34		15.153										382.94		15.7905										383.44		13.3915											383.74		39.1752
384.34		15.1209										383.94		15.7592										384.44		13.3463											384.74		39.1486
385.34		15.0838										384.94		15.7051										385.44		13.3008											385.74		39.1221
386.34		15.0427										385.94		15.662										386.44		13.2757											386.74		39.0955
387.34		14.9994										386.94		15.6267										387.44		13.2534											387.74		39.0689
388.34		14.962										387.94		15.5934										388.44		13.2384											388.74		39.0424
389.34		14.9295										388.94		15.567										389.44		13.2078											389.74		39.0159
390.34		14.9004										389.94		15.5288										390.44		13.2012											390.74		38.9894
391.34		14.8753										390.94		15.5131										391.44		13.192											391.74		38.9629
392.34		14.8374										391.94		15.4792										392.44		13.1827											392.74		38.9365
393.34		14.7918										392.94		15.4374										393.44		13.1593											393.74		38.91
394.34		14.7688										393.94		15.4073										394.44		13.126											394.74		38.8836
395.34		14.7408										394.94		15.3776										395.44		13.0987											395.74		38.8572
396.34		14.7022										395.94		15.3295										396.44		13.0488											396.74		38.8308
397.34		14.6613										396.94		15.2706										397.44		13.0068											397.74		38.8044
398.34		14.6179										397.94		15.2315										398.44		12.9637											398.74		38.7781
399.34		14.5709										398.94		15.2137										399.44		12.9336											399.74		38.7518
400.34		14.5225										399.94		15.1817										400.44		12.8987											400.74		38.7254
401.34		14.483										400.94		15.1458										401.44		12.8658											401.74		38.6991
402.34		14.4222										401.94		15.104										402.44		12.8314											402.74		38.6729
403.34		14.3836										402.94		15.0868										403.44		12.8207											403.74		38.6466
404.34		14.3695										403.94		15.0715										404.44		12.8125											404.74		38.6204
405.34		14.3314										404.94		15.0303										405.44		12.7904											405.74		38.5941
406.34		14.3164										405.94		15.01										406.44		12.7544											406.74		38.5679
407.34		14.2983										406.94		14.9747										407.44		12.7092											407.74		38.5417
408.34		14.2781										407.94		14.9487										408.44		12.665											408.74		38.5156
409.34		14.242										408.94		14.9227										409.44		12.6153											409.74		38.4894
410.34		14.2025										409.94		14.9022										410.44		12.5812											410.74		38.4633
411.34		14.1841										410.94		14.8754										411.44		12.5546											411.74		38.4372
412.34		14.1602										411.94		14.8405										412.44		12.5335											412.74		38.4111
413.34		14.1079										412.94		14.8092										413.44		12.5184											413.74		38.385
414.34		14.0688										413.94		14.7788										414.44		12.4858											414.74		38.3589
415.34		14.0485										414.94		14.745										415.44		12.4598											415.74		38.3329
416.34		14.002										415.94		14.7215										416.44		12.4408											416.74		38.3068
417.34		13.9449										416.94		14.6889										417.44		12.4188											417.74		38.2808
418.34		13.9013										417.94		14.6473										418.44		12.3911											418.74		38.2548
419.34		13.8689										418.94		14.6096										419.44		12.3715											419.74		38.2288
420.34		13.8204										419.94		14.5926										420.44		12.3589											420.74		38.2029
421.34		13.7879										420.94		14.5633										421.44		12.3439											421.74		38.1769
422.34		13.7744										421.94		14.5231										422.44		12.2938											422.74		38.151
423.34		13.7438										422.94		14.493										423.44		12.2487											423.74		38.1251
424.34		13.7246										423.94		14.4815										424.44		12.2348											424.74		38.0992
425.34		13.6899										424.94		14.4506										425.44		12.1905											425.74		38.0733
426.34		13.675										425.94		14.4104										426.44		12.1579											426.74		38.0475
427.34		13.6453										426.94		14.377										427.44		12.1251											427.74		38.0216
428.34		13.6354										427.94		14.3311										428.44		12.1109											428.74		37.9958
429.34		13.6173										428.94		14.2945										429.44		12.1011											429.74		37.97
430.34		13.5908										429.94		14.2459										430.44		12.0646											430.74		37.9442
431.34		13.5691										430.94		14.217										431.44		12.0459											431.74		37.9185
432.34		13.5416										431.94		14.1887										432.44		12.0182											432.74		37.8927
433.34		13.5202										432.94		14.17										433.44		11.9855											433.74		37.867
434.34		13.4914										433.94		14.1399										434.44		11.9639											434.74		37.8413
435.34		13.4557										434.94		14.0999										435.44		11.9357											435.74		37.8156
436.34		13.4295										435.94		14.0829										436.44		11.8987											436.74		37.7899
437.34		13.4016										436.94		14.0559										437.44		11.8669											437.74		37.7642
438.34		13.3867										437.94		14.028										438.44		11.8311											438.74		37.7386
439.34		13.3713										438.94		13.9994										439.44		11.8105											439.74		37.713
440.34		13.3409										439.94		13.9641										440.44		11.7905											440.74		37.6874
441.34		13.3109										440.94		13.9485										441.44		11.7739											441.74		37.6618
442.34		13.2808										441.94		13.9184										442.44		11.7442											442.74		37.6362
443.34		13.2662										442.94		13.8983										443.44		11.7232											443.74		37.6106
444.34		13.2297										443.94		13.8588										444.44		11.7121											444.74		37.5851
445.34		13.1877										444.94		13.8344										445.44		11.6982											445.74		37.5596
446.34		13.1778										445.94		13.8219										446.44		11.692											446.74		37.5341
447.34		13.1562										446.94		13.7999										447.44		11.6909											447.74		37.5086
448.34		13.1317										447.94		13.7616										448.44		11.6865											448.74		37.4831
449.34		13.1076										448.94		13.7332										449.44		11.6706											449.74		37.4577
450.34		13.0679										449.94		13.6985										450.44		11.6457											450.74		37.4322
451.34		13.0336										450.94		13.6702										451.44		11.6241											451.74		37.4068
452.34		12.9838										451.94		13.634										452.44		11.6238											452.74		37.3814
453.34		12.9266										452.94		13.5991										453.44		11.6025											453.74		37.356
454.34		12.8882										453.94		13.585										454.44		11.5752											454.74		37.3306
455.34		12.8448										454.94		13.5801										455.44		11.5382											455.74		37.3053
456.34		12.8363										455.94		13.5794										456.44		11.5249											456.74		37.28
457.34		12.8205										456.94		13.5853										457.44		11.5018											457.74		37.2546
458.34		12.7911										457.94		13.5801										458.44		11.4718											458.74		37.2293
459.34		12.7699										458.94		13.5786										459.44		11.452											459.74		37.2041
460.34		12.7512										459.94		13.5559										460.44		11.4497											460.74		37.1788
461.34		12.7028										460.94		13.5246										461.44		11.4325											461.74		37.1536
462.34		12.6775										461.94		13.4854										462.44		11.4112											462.74		37.1283
463.34		12.6659										462.94		13.4385										463.44		11.3931											463.74		37.1031
464.34		12.6471										463.94		13.4028										464.44		11.3736											464.74		37.0779
465.34		12.6359										464.94		13.3776										465.44		11.355											465.74		37.0527
466.34		12.6163										465.94		13.3612										466.44		11.3441											466.74		37.0276
467.34		12.61										466.94		13.3393										467.44		11.3088											467.74		37.0024
468.34		12.598										467.94		13.3073										468.44		11.2842											468.74		36.9773
469.34		12.5516										468.94		13.2829										469.44		11.2502											469.74		36.9522
470.34		12.5261										469.94		13.2532										470.44		11.2091											470.74		36.9271
471.34		12.4918										470.94		13.2313										471.44		11.1784											471.74		36.902
472.34		12.4617										471.94		13.2151										472.44		11.1482											472.74		36.877
473.34		12.4373										472.94		13.196										473.44		11.1271											473.74		36.8519
474.34		12.3913										473.94		13.1808										474.44		11.1097											474.74		36.8269
475.34		12.3701										474.94		13.1718										475.44		11.1005											475.74		36.8019
476.34		12.324										475.94		13.1581										476.44		11.0878											476.74		36.7769
477.34		12.2838										476.94		13.1516										477.44		11.0761											477.74		36.7519
478.34		12.2533										477.94		13.1366										478.44		11.0627											478.74		36.727
479.34		12.1968										478.94		13.153										479.44		11.0591											479.74		36.702
480.34		12.1854										479.94		13.1522										480.44		11.0391
481.34		12.1668										480.94		13.012
																																					-60.0601			0.156294
																								-59.86			-0.864283										-59.0601			0.185234
-60.4601			-0.475696																					-58.86			-0.654356										-58.0601			0.168298
-59.4601			-0.468806									-59.9601			0.45537									-57.86			-0.589434										-57.0601			0.145767
-58.4601			-0.364763									-58.9601			0.479145									-56.86			-0.585654										-56.0601			0.141128
-57.4601			-0.400912									-57.9601			0.546117									-55.86			-0.596842										-55.0601			0.151987
-56.4601			-0.443463									-56.9601			0.526316									-54.86			-0.542152										-54.0601			0.168642
-55.4601			-0.353679									-55.9601			0.578147									-53.86			-0.473265										-53.0601			0.188324
-54.4601			-0.258856									-54.9601			0.549586									-52.86			-0.443065										-52.0601			0.178455
-53.4601			-0.294205									-53.9601			0.421709									-51.86			-0.397856										-51.0601			0.161931
-52.4601			-0.330328									-52.9601			0.333244									-50.86			-0.338042										-50.0601			0.152112
-51.4601			-0.261052									-51.9601			0.302253									-49.86			-0.305103										-49.0601			0.117824
-50.4601			-0.201463									-50.9601			0.271226									-48.86			-0.236371										-48.0601			0.104782
-49.4601			-0.186951									-49.9601			0.258964									-47.86			-0.157908										-47.0601			0.081264
-48.4601			-0.157943									-48.9601			0.215965									-46.86			-0.0916584										-46.0601			0.0655055
-47.4601			-0.127419									-47.9601			0.169111									-45.86			-0.0896155										-45.0601			0.0958924
-46.4601			-0.111868									-46.9601			0.148955									-44.86			-0.144081										-44.0601			0.160055
-45.4601			-0.0828087									-45.9601			0.0998634									-43.86			-0.237831										-43.0601			0.240986
-44.4601			-0.0674502									-44.9601			-0.00549									-42.86			-0.348387										-42.0601			0.340296
-43.4601			-0.0987698									-43.9601			-0.0898911									-41.86			-0.421311										-41.0601			0.444078
-42.4601			-0.159709									-42.9601			-0.205882									-40.86			-0.494966										-40.0601			0.554124
-41.4601			-0.194319									-41.9601			-0.330162									-39.86			-0.563819										-39.0601			0.644365
-40.4601			-0.232054									-40.9601			-0.455956									-38.86			-0.658253										-38.0601			0.720264
-39.4601			-0.265405									-39.9601			-0.558462									-37.86			-0.745149										-37.0601			0.80054
-38.4601			-0.274325									-38.9601			-0.670009									-36.86			-0.806812										-36.0601			0.876868
-37.4601			-0.275882									-37.9601			-0.776503									-35.86			-0.884034										-35.0601			0.922955
-36.4601			-0.275329									-36.9601			-0.870095									-34.86			-0.959916										-34.0601			0.982196
-35.4601			-0.292328									-35.9601			-0.965193									-33.86			-1.03495										-33.0601			1.03693
-34.4601			-0.276745									-34.9601			-1.06041									-32.86			-1.10021										-32.0601			1.08493
-33.4601			-0.278937									-33.9601			-1.14201									-31.86			-1.17537										-31.0601			1.14043
-32.4601			-0.295173									-32.9601			-1.21904									-30.86			-1.26697										-30.0601			1.1774
-31.4601			-0.286048									-31.9601			-1.30545									-29.86			-1.34752										-29.0601			1.20691
-30.4601			-0.271325									-30.9601			-1.38443									-28.86			-1.42051										-28.0601			1.25323
-29.4601			-0.275195									-29.9601			-1.44521									-27.86			-1.48608										-27.0601			1.27794
-28.4601			-0.295807									-28.9601			-1.49443									-26.86			-1.54564										-26.0601			1.30766
-27.4601			-0.298652									-27.9601			-1.55583									-25.86			-1.60877										-25.0601			1.36423
-26.4601			-0.325367									-26.9601			-1.60943									-24.86			-1.6526										-24.0601			1.42878
-25.4601			-0.349361									-25.9601			-1.66458									-23.86			-1.71483										-23.0601			1.47396
-24.4601			-0.386									-24.9601			-1.72063									-22.86			-1.75509										-22.0601			1.5235
-23.4601			-0.414563									-23.9601			-1.79495									-21.86			-1.76924										-21.0601			1.52191
-22.4601			-0.439701									-22.9601			-1.86896									-20.86			-1.64897										-20.0601			1.14101
-21.4601			-0.436077									-21.9601			-1.88696									-19.86			-1.06131										-19.0601			0.301119
-20.4601			-0.388472									-20.9601			-1.86716									-18.86			-0.251383										-18.0601			0.000922918
-19.4601			-0.263577									-19.9601			-1.33897									-17.86			0.0129147										-17.0601			-0.0240102
-18.4601			-0.217157									-18.9601			-0.477068									-16.86			-0.0708843										-16.0601			-0.0403054
-17.4601			-0.15442									-17.9601			0.0250206									-15.86			-0.139444										-15.0601			-0.0262181
-16.4601			-0.132799									-16.9601			0.113372									-14.86			-0.123217										-14.0601			-0.0316703
-15.4601			-0.115808									-15.9601			0.0497125									-13.86			-0.0890862										-13.0601			-0.0329244
-14.4601			-0.104022									-14.9601			0.00569081									-12.86			-0.0526357										-12.0601			-0.0205245
-13.4601			-0.0857984									-13.9601			5.33313e-05									-11.86			-0.0225638										-11.0601			-0.0125244
-12.4601			-0.0722976									-12.9601			0.00999641									-10.86			0.0165293										-10.0601			-0.00177
-11.4601			-0.0604568									-11.9601			0.0117636									-9.85999			0.0351356										-9.06006			0.019644
-10.4601			-0.0416834									-10.9601			0.0157921									-8.85999			0.0514379										-8.06006			0.0340316
-9.46008			-0.0226433									-9.96008			-0.00483									-7.85999			0.0671547										-7.06006			0.0402048
-8.46008			-0.0103769									-8.96008			-0.0253761									-6.85999			0.0835851										-6.06006			0.0649934
-7.46008			0.000255108									-7.96008			-0.035065									-5.85999			0.0799781										-5.06006			0.0563569
-6.46008			0.0162224									-6.96008			-0.0409431									-4.85999			0.0933507										-4.06006			0.0321059
-5.46008			0.0100928									-5.96008			-0.0390172									-3.85999			0.098106										-3.06006			0.0514855
-4.46008			0.00876944									-4.96008			-0.0379526									-2.85999			0.0396761										-2.06006			0.0910797
-3.46008			-0.0205046									-3.96008			-0.0404067									-1.85999			-0.675133										-1.06006			0.324259
-2.46008			-0.0977366									-2.96008			-0.0188839									-0.859985			0.982402										-0.0600586			-1.06039
-1.46008			-0.429047									-1.96008			-0.285244									0.140015			-2.37303										0.939941			1.39237
-0.460083			-1.08529									-0.960083			0.163278									1.14001			17.0916										1.93994			0.798359
0.539917			4.16227									0.039917			0.019017									2.14001			19.9259										2.93994			1.32991
1.53992			18.0479									1.03992			16.565									3.14001			22.7343										3.93994			1.76498
2.53992			22.285									2.03992			20.8781									4.14001			24.6106										4.93994			2.19881
3.53992			24.9555									3.03992			24.3287									5.14001			26.0728										5.93994			2.55199
4.53992			26.8854									4.03992			26.2994									6.14001			27.1788										6.93994			2.94298
5.53992			28.3823									5.03992			27.871									7.14001			28.1264										7.93994			3.32303
6.53992			29.619									6.03992			29.1758									8.14001			28.9194										8.93994			3.71013
7.53992			30.7053									7.03992			30.2328									9.14001			29.6157										9.93994			4.04328
8.53992			31.6053									8.03992			31.1529									10.14			30.2628										10.9399			4.39778
9.53992			32.4407									9.03992			31.9199									11.14			30.8643										11.9399			4.73917
10.5399			33.1763									10.0399			32.617									12.14			31.3897										12.9399			5.09709
11.5399			33.8708									11.0399			33.3043									13.14			31.8423										13.9399			5.37689
12.5399			34.4046									12.0399			33.956									14.14			32.2468										14.9399			5.71738
13.5399			34.9798									13.0399			34.5159									15.14			32.6114										15.9399			6.07922
14.5399			35.4961									14.0399			34.9837									16.14			32.9544										16.9399			6.3885
15.5399			35.9169									15.0399			35.4183									17.14			33.2859										17.9399			6.7418
16.5399			36.3659									16.0399			35.7834									18.14			33.5828										18.9399			7.06742
17.5399			36.7553									17.0399			36.1293									19.14			33.8639										19.9399			7.31111
18.5399			37.1673									18.0399			36.4943									20.14			34.1331										20.9399			7.56462
19.5399			37.4892									19.0399			36.7816									21.14			34.4264										21.9399			7.84923
20.5399			37.7167									20.0399			37.081									22.14			34.6919										22.9399			8.13539
21.5399			37.997									21.0399			37.3975									23.14			34.9282										23.9399			8.42775
22.5399			38.2642									22.0399			37.6594									24.14			35.1933										24.9399			8.67857
23.5399			38.5104									23.0399			37.8855									25.14			35.4098										25.9399			8.9499
24.5399			38.7612									24.0399			38.113									26.14			35.5807										26.9399			9.22895
25.5399			38.9911									25.0399			38.3586									27.14			35.7395										27.9399			9.50939
26.5399			39.2093									26.0399			38.61									28.14			35.9055										28.9399			9.7846
27.5399			39.4026									27.0399			38.8292									29.14			36.0531										29.9399			10.0409
28.5399			39.6136									28.0399			39.0387									30.14			36.1996										30.9399			10.3
29.5399			39.8529									29.0399			39.1866									31.14			36.3191										31.9399			10.569
30.5399			40.0353									30.0399			39.3303									32.14			36.4355										32.9399			10.8521
31.5399			40.2044									31.0399			39.4832									33.14			36.5738										33.9399			11.1312
32.5399			40.343									32.0399			39.6677									34.14			36.711										34.9399			11.3893
33.5399			40.502									33.0399			39.8513									35.14			36.8414										35.9399			11.6697
34.5399			40.6433									34.0399			39.9879									36.14			36.977										36.9399			11.9365
35.5399			40.7853									35.0399			40.1313									37.14			37.0927										37.9399			12.1692
36.5399			40.9131									36.0399			40.2385									38.14			37.1952										38.9399			12.4123
37.5399			41.0479									37.0399			40.3494									39.14			37.3068										39.9399			12.6962
38.5399			41.1484									38.0399			40.4422									40.14			37.4193										40.9399			12.9725
39.5399			41.2456									39.0399			40.5492									41.14			37.5215										41.9399			13.1963
40.5399			41.3495									40.0399			40.6543									42.14			37.6285										42.9399			13.4443
41.5399			41.4737									41.0399			40.745									43.14			37.7227										43.9399			13.7039
42.5399			41.5791									42.0399			40.8407									44.14			37.8011										44.9399			13.9329
43.5399			41.7222									43.0399			40.9378									45.14			37.8733										45.9399			14.1632
44.5399			41.828									44.0399			41.0432									46.14			37.9633										46.9399			14.3785
45.5399			41.9244									45.0399			41.1248									47.14			38.0403										47.9399			14.5972
46.5399			42.0141									46.0399			41.2162									48.14			38.1262										48.9399			14.821
47.5399			42.073									47.0399			41.3048									49.14			38.2										49.9399			15.0601
48.5399			42.154									48.0399			41.3833									50.14			38.2638										50.9399			15.2702
49.5399			42.2232									49.0399			41.4485									51.14			38.311										51.9399			15.4919
50.5399			42.2927									50.0399			41.5347									52.14			38.3541										52.9399			15.7236
51.5399			42.3747									51.0399			41.6064									53.14			38.3964										53.9399			15.967
52.5399			42.4557									52.0399			41.6847									54.14			38.4672										54.9399			16.1624
53.5399			42.5421									53.0399			41.7333									55.14			38.5337										55.9399			16.3707
54.5399			42.6316									54.0399			41.8086									56.14			38.6125										56.9399			16.584
55.5399			42.6875									55.0399			41.8689									57.14			38.6669										57.9399			16.7989
56.5399			42.7352									56.0399			41.9393									58.14			38.7163										58.9399			17.0047
57.5399			42.8125									57.0399			42.0101									59.14			38.7665										59.9399			17.2116
58.5399			42.8649									58.0399			42.0678									60.14			38.8366										60.9399			17.4148
59.5399			42.8976									59.0399			42.1267									61.14			38.8857										61.9399			17.5926
60.5399			42.944									60.0399			42.2086									62.14			38.9269										62.9399			17.7975
61.5399			42.9858									61.0399			42.2917									63.14			38.9664										63.9399			17.9918
62.5399			43.0338									62.0399			42.362									64.14			39.0169										64.9399			18.2147
63.5399			43.0779									63.0399			42.4092									65.14			39.0402										65.9399			18.4246
64.5399			43.1255									64.0399			42.4728									66.14			39.045										66.9399			18.6129
65.5399			43.1868									65.0399			42.5069									67.14			39.0746										67.9399			18.8019
66.5399			43.2261									66.0399			42.5322									68.14			39.0933										68.9399			18.991
67.5399			43.2775									67.0399			42.5456									69.14			39.1429										69.9399			19.1686
68.5399			43.3268									68.0399			42.56									70.14			39.1799										70.9399			19.3376
69.5399			43.3654									69.0399			42.5854									71.14			39.2037										71.9399			19.5245
70.5399			43.3953									70.0399			42.5981									72.14			39.2326										72.9399			19.7291
71.5399			43.4164									71.0399			42.6451									73.14			39.2684										73.9399			19.8944
72.5399			43.4653									72.0399			42.6976									74.14			39.2982										74.9399			20.071
73.5399			43.5144									73.0399			42.7278									75.14			39.3318										75.9399			20.2639
74.5399			43.5572									74.0399			42.7448									76.14			39.3639										76.9399			20.4488
75.5399			43.6136									75.0399			42.7691									77.14			39.3966										77.9399			20.6006
76.5399			43.6573									76.0399			42.7973									78.14			39.4331										78.9399			20.7559
77.5399			43.6929									77.0399			42.8251									79.14			39.4604										79.9399			20.9666
78.5399			43.7359									78.0399			42.8637									80.14			39.4851										80.9399			21.1525
79.5399			43.7554									79.0399			42.8983									81.14			39.4947										81.9399			21.3152
80.5399			43.7941									80.0399			42.9224									82.14			39.5242										82.9399			21.4733
81.5399			43.8182									81.0399			42.9676									83.14			39.5549										83.9399			21.6683
82.5399			43.8625									82.0399			43.0001									84.14			39.5855										84.9399			21.8522
83.5399			43.8984									83.0399			43.0242									85.14			39.614										85.9399			22.0164
84.5399			43.9414									84.0399			43.0447									86.14			39.6593										86.9399			22.1903
85.5399			43.9562									85.0399			43.0815									87.14			39.7041										87.9399			22.3543
86.5399			43.9959									86.0399			43.1195									88.14			39.7386										88.9399			22.5238
87.5399			44.0249									87.0399			43.1414									89.14			39.7801										89.9399			22.6922
88.5399			44.0315									88.0399			43.1701									90.14			39.8131										90.9399			22.8594
89.5399			44.0484									89.0399			43.1975									91.14			39.8183										91.9399			23.0309
90.5399			44.07									90.0399			43.2283									92.14			39.82										92.9399			23.1964
91.5399			44.1185									91.0399			43.2517									93.14			39.8416										93.9399			23.3683
92.5399			44.1506									92.0399			43.2812									94.14			39.8799										94.9399			23.522
93.5399			44.18									93.0399			43.3									95.14			39.8993										95.9399			23.6671
94.5399			44.2053									94.0399			43.3311									96.14			39.9089										96.9399			23.8217
95.5399			44.2276									95.0399			43.3476									97.14			39.9366										97.9399			23.965
96.5399			44.2446									96.0399			43.3636									98.14			39.9623										98.9399			24.1152
97.5399			44.266									97.0399			43.3855									99.14			40.0035										99.9399			24.2675
98.5399			44.3115									98.0399			43.3944									100.14			40.0119										100.94			24.4155
99.5399			44.3494									99.0399			43.3996									101.14			40.0365										101.94			24.5528
100.54			44.3824									100.04			43.415									102.14			40.0542										102.94			24.7004
101.54			44.4059									101.04			43.4515									103.14			40.0775										103.94			24.8612
102.54			44.4171									102.04			43.4777									104.14			40.1037										104.94			25.0365
103.54			44.4385									103.04			43.5173									105.14			40.1115										105.94			25.2004
104.54			44.4563									104.04			43.5389									106.14			40.1282										106.94			25.3403
105.54			44.4429									105.04			43.5716									107.14			40.1714										107.94			25.4702
106.54			44.4569									106.04			43.5953									108.14			40.1989										108.94			25.6085
107.54			44.4862									107.04			43.606									109.14			40.235										109.94			25.742
108.54			44.5071									108.04			43.6138									110.14			40.2681										110.94			25.8687
109.54			44.5188									109.04			43.6241									111.14			40.3067										111.94			25.9767
110.54			44.545									110.04			43.6285									112.14			40.2938										112.94			26.1032
111.54			44.5657									111.04			43.6318									113.14			40.2916										113.94			26.2209
112.54			44.604									112.04			43.6244									114.14			40.2956										114.94			26.3594
113.54			44.6362									113.04			43.6386									115.14			40.2754										115.94			26.4924
114.54			44.6551									114.04			43.6415									116.14			40.2819										116.94			26.6274
115.54			44.6685									115.04			43.6429									117.14			40.2698										117.94			26.7782
116.54			44.6951									116.04			43.6625									118.14			40.2923										118.94			26.9513
117.54			44.6883									117.04			43.6813									119.14			40.3189										119.94			27.1056
118.54			44.6971									118.04			43.7028									120.14			40.3265										120.94			27.2699
119.54			44.6926									119.04			43.7348									121.14			40.3441										121.94			27.4176
120.54			44.7174									120.04			43.7495									122.14			40.3729										122.94			27.543
121.54			44.726									121.04			43.7304									123.14			40.3965										123.94			27.6554
122.54			44.729									122.04			43.7267									124.14			40.4323										124.94			27.7664
123.54			44.7469									123.04			43.7333									125.14			40.4386										125.94			27.8836
124.54			44.7711									124.04			43.758									126.14			40.4626										126.94			28.0135
125.54			44.8012									125.04			43.7621									127.14			40.4964										127.94			28.1374
126.54			44.8306									126.04			43.7952									128.14			40.5249										128.94			28.2756
127.54			44.859									127.04			43.8311									129.14			40.5393										129.94			28.4092
128.54			44.8807									128.04			43.8458									130.14			40.5656										130.94			28.525
129.54			44.921									129.04			43.8633									131.14			40.5877										131.94			28.6527
130.54			44.9339									130.04			43.8878									132.14			40.6024										132.94			28.7953
131.54			44.974									131.04			43.9184									133.14			40.6097										133.94			28.9383
132.54			44.9919									132.04			43.934									134.14			40.6236										134.94			29.0543
133.54			45.017									133.04			43.9559									135.14			40.6327										135.94			29.169
134.54			45.0226									134.04			43.987									136.14			40.6592										136.94			29.2833
135.54			45.0367									135.04			43.9916									137.14			40.6844										137.94			29.4019
136.54			45.0462									136.04			43.9884									138.14			40.6965										138.94			29.5198
137.54			45.0518									137.04			44.0196									139.14			40.7056										139.94			29.6402
138.54			45.0545									138.04			44.0172									140.14			40.7333										140.94			29.7409
139.54			45.0574									139.04			44.0325									141.14			40.7467										141.94			29.8287
140.54			45.0963									140.04			44.0226									142.14			40.7562										142.94			29.9264
141.54			45.1157									141.04			44.0408									143.14			40.7586										143.94			30.0176
142.54			45.1252									142.04			44.0504									144.14			40.7692										144.94			30.1133
143.54			45.1531									143.04			44.0702									145.14			40.7827										145.94			30.2582
144.54			45.1651									144.04			44.0851									146.14			40.7931										146.94			30.3876
145.54			45.1641									145.04			44.0977									147.14			40.7855										147.94			30.5357
146.54			45.1609									146.04			44.1349									148.14			40.7894										148.94			30.6391
147.54			45.1686									147.04			44.1522									149.14			40.8008										149.94			30.7645
148.54			45.192									148.04			44.1593									150.14			40.7896										150.94			30.8963
149.54			45.1881									149.04			44.1666									151.14			40.7849										151.94			31.0064
150.54			45.1888									150.04			44.1912									152.14			40.773										152.94			31.1178
151.54			45.2053									151.04			44.2026									153.14			40.7895										153.94			31.235
152.54			45.2215									152.04			44.2102									154.14			40.8025										154.94			31.3437
153.54			45.224									153.04			44.213									155.14			40.8313										155.94			31.4128
154.54			45.2535									154.04			44.2233									156.14			40.8463										156.94			31.4983
155.54			45.2888									155.04			44.2358									157.14			40.8767										157.94			31.5829
156.54			45.3043									156.04			44.2626									158.14			40.8928										158.94			31.6807
157.54			45.3331									157.04			44.2613									159.14			40.8795										159.94			31.7701
158.54			45.3422									158.04			44.2821									160.14			40.8739										160.94			31.8662
159.54			45.3294									159.04			44.3091									161.14			40.8719										161.94			31.945
160.54			45.3292									160.04			44.3293									162.14			40.8643										162.94			32.0241
161.54			45.3374									161.04			44.3351									163.14			40.8571										163.94			32.1082
162.54			45.3546									162.04			44.3447									164.14			40.8738										164.94			32.2126
163.54			45.3544									163.04			44.3843									165.14			40.8828										165.94			32.3134
164.54			45.3462									164.04			44.413									166.14			40.8819										166.94			32.45
165.54			45.3647									165.04			44.4196									167.14			40.8909										167.94			32.5661
166.54			45.3928									166.04			44.4338									168.14			40.8985										168.94			32.6614
167.54			45.3939									167.04			44.4494									169.14			40.9209										169.94			32.7929
168.54			45.3863									168.04			44.4579									170.14			40.9272										170.94			32.9005
169.54			45.4033									169.04			44.482									171.14			40.9594										171.94			33.0176
170.54			45.4138									170.04			44.4875									172.14			40.9808										172.94			33.0999
171.54			45.4443									171.04			44.4875									173.14			40.9963										173.94			33.1785
172.54			45.4542									172.04			44.512									174.14			40.9992										174.94			33.262
173.54			45.4725									173.04			44.5246									175.14			40.9966										175.94			33.3564
174.54			45.4838									174.04			44.529									176.14			41.021										176.94			33.4547
175.54			45.492									175.04			44.5258									177.14			41.0348										177.94			33.5557
176.54			45.5129									176.04			44.5302									178.14			41.0519										178.94			33.2175
177.54			45.5044									177.04			44.5461									179.14			40.4377										179.94			35.0412
178.54			45.4239									178.04			44.5661									180.14			46.0981										180.94			32.5778
179.54			45.1179									179.04			44.0532									181.14			34.7256										181.94			33.4509
180.54			44.7128									180.04			45.9602									182.14			35.9804										182.94			33.301
181.54			40.6723									181.04			39.0765									183.14			34.9876										183.94			33.2366
182.54			39.7036									182.04			39.6096									184.14			34.1646										184.94			33.1367
183.54			38.8732									183.04			38.091									185.14			33.5171										185.94			33.0542
184.54			38.0915									184.04			37.1747									186.14			32.9142										186.94			32.9967
185.54			37.3824									185.04			36.4047									187.14			32.3688										187.94			32.9386
186.54			36.7301									186.04			35.7562									188.14			31.8578										188.94			32.8548
187.54			36.1754									187.04			35.1353									189.14			31.3926										189.94			32.8003
188.54			35.6422									188.04			34.6368									190.14			30.9658										190.94			32.7673
189.54			35.1396									189.04			34.173									191.14			30.5534										191.94			32.7062
190.54			34.6911									190.04			33.7196									192.14			30.1647										192.94			32.6119
191.54			34.2886									191.04			33.2596									193.14			29.7803										193.94			32.528
192.54			33.8418									192.04			32.8331									194.14			29.4555										194.94			32.4727
193.54			33.3597									193.04			32.4209									195.14			29.1105										195.94			32.4149
194.54			33.067									194.04			32.013									196.14			28.7914										196.94			32.3661
195.54			32.7257									195.04			31.6547									197.14			28.4856										197.94			32.2979
196.54			32.3456									196.04			31.3372									198.14			28.2263										198.94			32.2335
197.54			32.0093									197.04			31.0451									199.14			27.9504										199.94			32.2006
198.54			31.6477									198.04			30.7406									200.14			27.6734										200.94			32.1637
199.54			31.337									199.04			30.427									201.14			27.4302										201.94			32.1142
200.54			31.0524									200.04			30.1445									202.14			27.1961										202.94			32.056
201.54			30.7778									201.04			29.8889									203.14			26.9828										203.94			32.0081
202.54			30.5341									202.04			29.6689									204.14			26.7562										204.94			31.9741
203.54			30.2647									203.04			29.4312									205.14			26.5149										205.94			31.9576
204.54			30.0166									204.04			29.1732									206.14			26.2876										206.94			31.9262
205.54			29.7867									205.04			28.9527									207.14			26.1294										207.94			31.8827
206.54			29.5651									206.04			28.7383									208.14			25.9722										208.94			31.8252
207.54			29.3262									207.04			28.5093									209.14			25.8062										209.94			31.7747
208.54			29.1042									208.04			28.2646									210.14			25.6254										210.94			31.7463
209.54			28.8912									209.04			28.0446									211.14			25.4249										211.94			31.7217
210.54			28.6795									210.04			27.8413									212.14			25.243										212.94			31.6795
211.54			28.5038									211.04			27.6149									213.14			25.0713										213.94			31.6415
212.54			28.3174									212.04			27.3905									214.14			24.8811										214.94			31.5718
213.54			28.1245									213.04			27.1844									215.14			24.7029										215.94			31.5167
214.54			27.9285									214.04			26.9994									216.14			24.5532										216.94			31.4804
215.54			27.7265									215.04			26.8375									217.14			24.3778										217.94			31.4579
216.54			27.567									216.04			26.6668									218.14			24.2296										218.94			31.4245
217.54			27.4225									217.04			26.5332									219.14			24.0604										219.94			31.407
218.54			27.2562									218.04			26.3781									220.14			23.9252										220.94			31.3838
219.54			27.0966									219.04			26.2461									221.14			23.7965										221.94			31.3452
220.54			26.9532									220.04			26.0875									222.14			23.6476										222.94			31.3026
221.54			26.7868									221.04			25.9308									223.14			23.4964										223.94			31.265
222.54			26.6252									222.04			25.765									224.14			23.3581										224.94			31.2149
223.54			26.4759									223.04			25.5987									225.14			23.2382										225.94			31.1934
224.54			26.3357									224.04			25.4532									226.14			23.1141										226.94			31.1858
225.54			26.1858									225.04			25.3111									227.14			22.9899										227.94			31.168
226.54			26.0635									226.04			25.1783									228.14			22.8598										228.94			31.152
227.54			25.9171									227.04			25.0789									229.14			22.7405										229.94			31.1248
228.54			25.7939									228.04			24.977									230.14			22.6075										230.94			31.0956
229.54			25.6559									229.04			24.881									231.14			22.4808										231.94			31.0696
230.54			25.5371									230.04			24.7834									232.14			22.3535										232.94			31.0437
231.54			25.4062									231.04			24.6771									233.14			22.2134										233.94			31.0135
232.54			25.2649									232.04			24.5842									234.14			22.0597										234.94			30.9742
233.54			25.1343									233.04			24.4601									235.14			21.9141										235.94			30.9568
234.54			24.9949									234.04			24.3461									236.14			21.7768										236.94			30.9362
235.54			24.8813									235.04			24.2452									237.14			21.6685										237.94			30.9119
236.54			24.7735									236.04			24.1142									238.14			21.5656										238.94			30.8864
237.54			24.6477									237.04			23.9781									239.14			21.4751										239.94			30.8605
238.54			24.5422									238.04			23.8621									240.14			21.3662										240.94			30.8255
239.54			24.4171									239.04			23.7551									241.14			21.2872										241.94			30.8033
240.54			24.3174									240.04			23.6588									242.14			21.206										242.94			30.7696
241.54			24.2071									241.04			23.5522									243.14			21.1013										243.94			30.7232
242.54			24.1055									242.04			23.4534									244.14			21.0058										244.94			30.7077
243.54			23.9858									243.04			23.3707									245.14			20.9176										245.94			30.6998
244.54			23.8649									244.04			23.273									246.14			20.8022										246.94			30.6736
245.54			23.7506									245.04			23.1739									247.14			20.6906										247.94			30.6585
246.54			23.6468									246.04			23.0797									248.14			20.6033										248.94			30.6391
247.54			23.5607									247.04			22.9973									249.14			20.5266										249.94			30.594
248.54			23.4743									248.04			22.8817									250.14			20.4564										250.94			30.5441
249.54			23.3732									249.04			22.7709									251.14			20.3744										251.94			30.5091
250.54			23.2942									250.04			22.6765									252.14			20.2863										252.94			30.4775
251.54			23.2055									251.04			22.5883									253.14			20.1885										253.94			30.4454
252.54			23.0951									252.04			22.5238									254.14			20.1049										254.94			30.4297
253.54			22.9936									253.04			22.4503									255.14			20.0258										255.94			30.4255
254.54			22.8745									254.04			22.3641									256.14			19.9429										256.94			30.4156
255.54			22.754									255.04			22.2813									257.14			19.8674										257.94			30.4061
256.54			22.626									256.04			22.1931									258.14			19.7836										258.94			30.3897
257.54			22.4548									257.04			22.1281									259.14			19.7001										259.94			30.3525
258.54			22.2774									258.04			22.0501									260.14			19.6408										260.94			30.3182
259.54			22.0897									259.04			21.9755									261.14			19.5488										261.94			30.2933
260.54			21.8997									260.04			21.9035									262.14			19.4775										262.94			30.2862
261.54			21.7333									261.04			21.8124									263.14			19.4234										263.94			30.2773
262.54			21.5894									262.04			21.7249									264.14			19.3605										264.94			30.2735
263.54			21.4757									263.04			21.6362									265.14			19.3068										265.94			30.2547
264.54			21.396									264.04			21.5539									266.14			19.229										266.94			30.2228
265.54			21.3249									265.04			21.4726									267.14			19.1384										267.94			30.2029
266.54			21.2294									266.04			21.3998									268.14			19.0611										268.94			30.166
267.54			21.1552									267.04			21.3222									269.14			18.9686										269.94			30.1115
268.54			21.0756									268.04			21.2506									270.14			18.8919										270.94			30.0757
269.54			20.9784									269.04			21.1664									271.14			18.8416										271.94			30.0536
270.54			20.8786									270.04			21.0945									272.14			18.7798										272.94			30.0324
271.54			20.788									271.04			21.0179									273.14			18.7172										273.94			29.9929
272.54			20.6861									272.04			20.9418									274.14			18.6346										274.94			29.9831
273.54			20.5866									273.04			20.8719									275.14			18.5595										275.94			29.9648
274.54			20.4954									274.04			20.8099									276.14			18.4694										276.94			29.9493
275.54			20.3876									275.04			20.7499									277.14			18.3666										277.94			29.9242
276.54			20.2963									276.04			20.6656									278.14			18.2896										278.94			29.9065
277.54			20.2046									277.04			20.6016									279.14			18.2169										279.94			29.8755
278.54			20.1054									278.04			20.5502									280.14			18.1412										280.94			29.8384
279.54			20.0349									279.04			20.4816									281.14			18.0612										281.94			29.8285
280.54			19.9581									280.04			20.3902									282.14			17.9786										282.94			29.8097
281.54			19.8862									281.04			20.3248									283.14			17.9117										283.94			29.784
282.54			19.8153									282.04			20.2668									284.14			17.8359										284.94			29.7634
283.54			19.7644									283.04			20.2062									285.14			17.769										285.94			29.7594
284.54			19.6998									284.04			20.1513									286.14			17.6944										286.94			29.7443
285.54			19.6074									285.04			20.0942									287.14			17.6438										287.94			29.7223
286.54			19.5344									286.04			20.0494									288.14			17.5777										288.94			29.6955
287.54			19.4498									287.04			20.0026									289.14			17.5156										289.94			29.6713
288.54			19.3661									288.04			19.9481									290.14			17.4728										290.94			29.6613
289.54			19.283									289.04			19.9035									291.14			17.3904										291.94			29.633
290.54			19.2061									290.04			19.8713									292.14			17.3345										292.94			29.611
291.54			19.1259									291.04			19.8185									293.14			17.282										293.94			29.5838
292.54			19.0259									292.04			19.7556									294.14			17.2331										294.94			29.5741
293.54			18.9527									293.04			19.7093									295.14			17.1801										295.94			29.5428
294.54			18.8874									294.04			19.6288									296.14			17.1166										296.94			29.5083
295.54			18.8082									295.04			19.5479									297.14			17.0536										297.94			29.4959
296.54			18.7575									296.04			19.5108									298.14			17.0199										298.94			29.4948
297.54			18.7416									297.04			19.4738									299.14			16.9718										299.94			29.4901
298.54			18.6768									298.04			19.4281									300.14			16.9343										300.94			29.4875
299.54			18.634									299.04			19.3639									301.14			16.8697										301.94			29.4786
300.54			18.592									300.04			19.3246									302.14			16.828										302.94			29.4533
301.54			18.5163									301.04			19.2682									303.14			16.7975										303.94			29.4241
302.54			18.4418									302.04			19.1968									304.14			16.7499										304.94			29.3944
303.54			18.3916									303.04			19.1183									305.14			16.7107										305.94			29.379
304.54			18.3247									304.04			19.0584									306.14			16.6798										306.94			29.3626
305.54			18.2725									305.04			18.9857									307.14			16.6515										307.94			29.3554
306.54			18.2069									306.04			18.9265									308.14			16.6104										308.94			29.3377
307.54			18.1727									307.04			18.8767									309.14			16.5656										309.94			29.3342
308.54			18.1171									308.04			18.8331									310.14			16.506										310.94			29.3216
309.54			18.0543									309.04			18.781									311.14			16.4373										311.94			29.3056
310.54			17.9688									310.04			18.7434									312.14			16.3884										312.94			29.2713
311.54			17.8701									311.04			18.6921									313.14			16.3597										313.94			29.2554
312.54			17.7768									312.04			18.6316									314.14			16.3111										314.94			29.2433
313.54			17.6773									313.04			18.5871									315.14			16.2685										315.94			29.2189
314.54			17.579									314.04			18.5553									316.14			16.2325										316.94			29.1924
315.54			17.5094									315.04			18.5189									317.14			16.1791										317.94			29.1677
316.54			17.4368									316.04			18.4894									318.14			16.1333										318.94			29.1229
317.54			17.3922									317.04			18.4349									319.14			16.0802										319.94			29.091
318.54			17.3359									318.04			18.3903									320.14			16.0281										320.94			29.0695
319.54			17.3195									319.04			18.3396									321.14			15.9642										321.94			29.0506
320.54			17.2835									320.04			18.2718									322.14			15.9044										322.94			29.0265
321.54			17.2882									321.04			18.2153									323.14			15.8683										323.94			29.0089
322.54			17.2645									322.04			18.1589									324.14			15.8295										324.94			28.9779
323.54			17.2845									323.04			18.106									325.14			15.7741										325.94			28.9723
324.54			17.2614									324.04			18.0523									326.14			15.7276										326.94			28.9626
325.54			17.2154									325.04			18.0049									327.14			15.6744										327.94			28.9435
326.54			17.1702									326.04			17.9578									328.14			15.6232										328.94			28.9466
327.54			17.1149									327.04			17.927									329.14			15.5708										329.94			28.9415
328.54			17.0641									328.04			17.883									330.14			15.5251										330.94			28.9312
329.54			16.9952									329.04			17.853									331.14			15.4858										331.94			28.9224
330.54			16.9349									330.04			17.8056									332.14			15.4373										332.94			28.8918
331.54			16.904									331.04			17.7645									333.14			15.378										333.94			28.8619
332.54			16.8635									332.04			17.7121									334.14			15.3297										334.94			28.8241
333.54			16.827									333.04			17.6725									335.14			15.2784										335.94			28.8053
334.54			16.7768									334.04			17.6346									336.14			15.2544										336.94			28.7823
335.54			16.744									335.04			17.588									337.14			15.2228										337.94			28.7683
336.54			16.6948									336.04			17.542									338.14			15.1761										338.94			28.7697
337.54			16.6199									337.04			17.5112									339.14			15.1327										339.94			28.7525
338.54			16.5476									338.04			17.4705									340.14			15.093										340.94			28.7374
339.54			16.4669									339.04			17.4249									341.14			15.029										341.94			28.7287
340.54			16.3848									340.04			17.3715									342.14			14.9747										342.94			28.7155
341.54			16.3264									341.04			17.3494									343.14			14.9236										343.94			28.7137
342.54			16.2768									342.04			17.3131									344.14			14.8819										344.94			28.7221
343.54			16.244									343.04			17.2604									345.14			14.8517										345.94			28.7243
344.54			16.2137									344.04			17.1977									346.14			14.8244										346.94			28.7181
345.54			16.1926									345.04			17.1606									347.14			14.7912										347.94			28.7051
346.54			16.1547									346.04			17.1081									348.14			14.7646										348.94			28.6885
347.54			16.1253									347.04			17.0603									349.14			14.7384										349.94			28.6622
348.54			16.0937									348.04			16.983									350.14			14.6954										350.94			28.632
349.54			16.0492									349.04			16.931									351.14			14.6397										351.94			28.6026
350.54			16.0161									350.04			16.8838									352.14			14.5879										352.94			28.5857
351.54			15.968									351.04			16.8324									353.14			14.5562										353.94			28.5817
352.54			15.922									352.04			16.7938									354.14			14.5245										354.94			28.5673
353.54			15.8661									353.04			16.7367									355.14			14.4654										355.94			28.5466
354.54			15.8261									354.04			16.6877									356.14			14.4125										356.94			28.5309
355.54			15.7821									355.04			16.659									357.14			14.4009										357.94			28.5073
356.54			15.7412									356.04			16.6328									358.14			14.3615										358.94			28.4879
357.54			15.6952									357.04			16.5863									359.14			14.3109										359.94			28.4509
358.54			15.6426									358.04			16.5488									360.14			14.2585										360.94			28.4246
359.54			15.5934									359.04			16.518									361.14			14.2312										361.94			28.4046
360.54			15.5454									360.04			16.5007									362.14			14.1939										362.94			28.3931
361.54			15.4946									361.04			16.4564									363.14			14.1501										363.94			28.3768
362.54			15.4557									362.04			16.4163									364.14			14.1095										364.94			28.3541
363.54			15.4143									363.04			16.3598									365.14			14.0733										365.94			28.319
364.54			15.3823									364.04			16.3299									366.14			14.0423										366.94			28.3149
365.54			15.3338									365.04			16.2904									367.14			14.0008										367.94			28.3202
366.54			15.3043									366.04			16.2371									368.14			13.9546										368.94			28.3018
367.54			15.2725									367.04			16.1928									369.14			13.9197										369.94			28.2994
368.54			15.2138									368.04			16.161									370.14			13.8765										370.94			28.2947
369.54			15.1645									369.04			16.1331									371.14			13.8498										371.94			28.3127
370.54			15.1137									370.04			16.1017									372.14			13.8149										372.94			28.3111
371.54			15.0747									371.04			16.0642									373.14			13.7948										373.94			28.3
372.54			15.0237									372.04			16.0179									374.14			13.7904										374.94			28.2787
373.54			14.9838									373.04			15.9809									375.14			13.7756										375.94			28.2835
374.54			14.9606									374.04			15.9402									376.14			13.7501										376.94			28.2715
375.54			14.934									375.04			15.9154									377.14			13.7428										377.94			28.253
376.54			14.9056									376.04			15.8754									378.14			13.728										378.94			28.2345
377.54			14.892									377.04			15.8322									379.14			13.7033										379.94			28.2356
378.54			14.8485									378.04			15.8078									380.14			13.6822										380.94			28.2457
379.54			14.8234									379.04			15.7703									381.14			13.6476										381.94			28.2325
380.54			14.786									380.04			15.7426									382.14			13.6216										382.94			28.2304
381.54			14.7457									381.04			15.7023									383.14			13.5919										383.94			28.2152
382.54			14.7053									382.04			15.6751									384.14			13.5578										384.94			28.2179
383.54			14.667									383.04			15.6367									385.14			13.5249										385.94			28.2125
384.54			14.6256									384.04			15.5964									386.14			13.4946										386.94			28.1795
385.54			14.5753									385.04			15.5707									387.14			13.4687										387.94			28.1551
386.54			14.5554									386.04			15.5466									388.14			13.4314										388.94			28.134
387.54			14.5338									387.04			15.5299									389.14			13.4109										389.94			28.1256
388.54			14.4944									388.04			15.5295									390.14			13.3823										390.94			28.1233
389.54			14.4531									389.04			15.5037									391.14			13.3578										391.94			28.107
390.54			14.406									390.04			15.4852									392.14			13.3376										392.94			28.1096
391.54			14.3885									391.04			15.471									393.14			13.3048										393.94			28.1048
392.54			14.341									392.04			15.4451									394.14			13.2827										394.94			28.0921
393.54			14.2954									393.04			15.3968									395.14			13.2473										395.94			28.0924
394.54			14.2847									394.04			15.3549									396.14			13.2018										396.94			28.0755
395.54			14.2612									395.04			15.326									397.14			13.1796										397.94			28.0611
396.54			14.2333									396.04			15.3019									398.14			13.1427										398.94			28.0416
397.54			14.2063									397.04			15.2382									399.14			13.1008										399.94			28.0148
398.54			14.1846									398.04			15.191									400.14			13.0773										400.94			28.0142
399.54			14.1529									399.04			15.161									401.14			13.0339										401.94			27.9715
400.54			14.1076									400.04			15.131									402.14			12.9917										402.94			27.9631
401.54			14.0602									401.04			15.0899									403.14			12.9601										403.94			27.9474
402.54			14.0075									402.04			15.0527									404.14			12.9406										404.94			27.9115
403.54			13.943									403.04			15.0453									405.14			12.9241										405.94			27.9032
404.54			13.9073									404.04			15.0324									406.14			12.9025										406.94			27.8758
405.54			13.8591									405.04			15.0261									407.14			12.8879										407.94			27.8736
406.54			13.8248									406.04			15.0072									408.14			12.8526										408.94			27.8487
407.54			13.7946									407.04			14.9891									409.14			12.8405										409.94			27.8199
408.54			13.7717									408.04			14.9637									410.14			12.8083										410.94			27.7942
409.54			13.7524									409.04			14.9269									411.14			12.7892										411.94			27.7736
410.54			13.7414									410.04			14.9004									412.14			12.743										412.94			27.7513
411.54			13.7392									411.04			14.8703									413.14			12.7179										413.94			27.7259
412.54			13.7229									412.04			14.8357									414.14			12.6984										414.94			27.711
413.54			13.7196									413.04			14.808									415.14			12.6491										415.94			27.7131
414.54			13.6958									414.04			14.7777									416.14			12.6216										416.94			27.7115
415.54			13.6754									415.04			14.7646									417.14			12.5952										417.94			27.6988
416.54			13.6262									416.04			14.7485									418.14			12.5715										418.94			27.6839
417.54			13.5975									417.04			14.707									419.14			12.5617										419.94			27.6838
418.54			13.5565									418.04			14.6748									420.14			12.5287										420.94			27.6629
419.54			13.5149									419.04			14.6478									421.14			12.502										421.94			27.6351
420.54			13.4774									420.04			14.602									422.14			12.4847										422.94			27.615
421.54			13.435									421.04			14.5578									423.14			12.4193										423.94			27.6181
422.54			13.4165									422.04			14.5275									424.14			12.3827										424.94			27.6236
423.54			13.3853									423.04			14.4973									425.14			12.3493										425.94			27.6056
424.54			13.3644									424.04			14.4782									426.14			12.3224										426.94			27.5944
425.54			13.3352									425.04			14.4524									427.14			12.2931										427.94			27.5851
426.54			13.3009									426.04			14.4436									428.14			12.2658										428.94			27.5953
427.54			13.2818									427.04			14.4191									429.14			12.256										429.94			27.5892
428.54			13.2637									428.04			14.3871									430.14			12.2419										430.94			27.5763
429.54			13.2448									429.04			14.3493									431.14			12.198										431.94			27.5554
430.54			13.2063									430.04			14.3029									432.14			12.1751										432.94			27.5509
431.54			13.1861									431.04			14.2748									433.14			12.1537										433.94			27.5608
432.54			13.1556									432.04			14.2353									434.14			12.1241										434.94			27.553
433.54			13.1153									433.04			14.2123									435.14			12.1017										435.94			27.5378
434.54			13.0826									434.04			14.1877									436.14			12.0691										436.94			27.5265
435.54			13.0366									435.04			14.1756									437.14			12.0556										437.94			27.4953
436.54			12.9977									436.04			14.1528									438.14			12.0408										438.94			27.4892
437.54			12.9673									437.04			14.1224									439.14			12.0269										439.94			27.4763
438.54			12.9467									438.04			14.0967									440.14			12.024										440.94			27.4643
439.54			12.9346									439.04			14.0753									441.14			12.0134										441.94			27.4451
440.54			12.9071									440.04			14.0407									442.14			11.9841										442.94			27.4453
441.54			12.8805									441.04			14.0199									443.14			11.9728										443.94			27.4357
442.54			12.8616									442.04			14.0058									444.14			11.9553										444.94			27.4241
443.54			12.8411									443.04			13.9852									445.14			11.931										445.94			27.4267
444.54			12.8206									444.04			13.9558									446.14			11.9152										446.94			27.4344
445.54			12.791									445.04			13.932									447.14			11.8869										447.94			27.4435
446.54			12.7802									446.04			13.9119									448.14			11.8886										448.94			27.4477
447.54			12.7531									447.04			13.8773									449.14			11.8742										449.94			27.4436
448.54			12.7183									448.04			13.8454									450.14			11.8605										450.94			27.4455
449.54			12.6747									449.04			13.8387									451.14			11.8332										451.94			27.4348
450.54			12.6288									450.04			13.8235									452.14			11.8175										452.94			27.408
451.54			12.5966									451.04			13.806									453.14			11.8009										453.94			27.3942
452.54			12.5574									452.04			13.7724									454.14			11.7781										454.94			27.376
453.54			12.5302									453.04			13.7363									455.14			11.7478										455.94			27.3661
454.54			12.515									454.04			13.7245									456.14			11.7185										456.94			27.3523
455.54			12.4884									455.04			13.7154									457.14			11.7001										457.94			27.3508
456.54			12.4842									456.04			13.7066									458.14			11.6795										458.94			27.3405
457.54			12.4727									457.04			13.6954									459.14			11.6538										459.94			27.3282
458.54			12.4466									458.04			13.6962									460.14			11.628										460.94			27.3204
459.54			12.4227									459.04			13.6757									461.14			11.6115										461.94			27.3252
460.54			12.4024									460.04			13.6517									462.14			11.5867										462.94			27.3019
461.54			12.3672									461.04			13.6122									463.14			11.574										463.94			27.2838
462.54			12.3611									462.04			13.5828									464.14			11.5509										464.94			27.2502
463.54			12.3538									463.04			13.5597									465.14			11.5222										465.94			27.2225
464.54			12.3337									464.04			13.518									466.14			11.5085										466.94			27.1845
465.54			12.3236									465.04			13.4955									467.14			11.4875										467.94			27.1542
466.54			12.3037									466.04			13.4867									468.14			11.4624										468.94			27.1193
467.54			12.288									467.04			13.4835									469.14			11.4465										469.94			27.1021
468.54			12.2461									468.04			13.4744									470.14			11.4283										470.94			27.1008
469.54			12.2059									469.04			13.4607									471.14			11.3976										471.94			27.1002
470.54			12.1914									470.04			13.4471									472.14			11.3731										472.94			27.1105
471.54			12.1528									471.04			13.4188									473.14			11.3517										473.94			27.1112
472.54			12.1233									472.04			13.4015									474.14			11.3253										474.94			27.1043
473.54			12.0908									473.04			13.3826									475.14			11.3107										475.94			27.0852
474.54			12.0632									474.04			13.3604									476.14			11.2951										476.94			27.0699
475.54			12.0522									475.04			13.3497									477.14			11.292										477.94			27.0383
476.54			12.0241									476.04			13.3351									478.14			11.2757										478.94			27.0264
477.54			12.0061									477.04			13.3211									479.14			11.313										479.94			27.0277
478.54			12.0153									478.04			13.2856									480.14			11.2739
479.54			11.9756									479.04			13.2665
480.54			11.9696									480.04			13.2166																						-60.0601				0
												481.04			13.1353									-59.4601				-0.923784									-59.0601				0
																								-58.4601				-0.754979									-58.0601				0
-60.36				-0.363111																				-57.4601				-0.732568									-57.0601				0
-59.36				-0.365103								-60.4601				0.277841								-56.4601				-0.709804									-56.0601				0
-58.36				-0.300129								-59.4601				0.245182								-55.4601				-0.650162									-55.0601				0
-57.36				-0.293344								-58.4601				0.297346								-54.4601				-0.60531									-54.0601				0
-56.36				-0.301255								-57.4601				0.336848								-53.4601				-0.551031									-53.0601				0
-55.36				-0.179641								-56.4601				0.288429								-52.4601				-0.512588									-52.0601				0
-54.36				-0.0962894								-55.4601				0.232364								-51.4601				-0.459692									-51.0601				0
-53.36				-0.130584								-54.4601				0.153406								-50.4601				-0.443074									-50.0601				0
-52.36				-0.189512								-53.4601				0.127922								-49.4601				-0.403065									-49.0601				0
-51.36				-0.18783								-52.4601				0.0834875								-48.4601				-0.337502									-48.0601				0
-50.36				-0.158061								-51.4601				0.0208141								-47.4601				-0.282196									-47.0601				0
-49.36				-0.156836								-50.4601				-0.0352024								-46.4601				-0.255787									-46.0601				0
-48.36				-0.129688								-49.4601				-0.00601								-45.4601				-0.294264									-45.0601				0
-47.36				-0.118706								-48.4601				0.0129986								-44.4601				-0.369605									-44.0601				0
-46.36				-0.12097								-47.4601				0.0433569								-43.4601				-0.462425									-43.0601				0
-45.36				-0.114809								-46.4601				0.0623878								-42.4601				-0.551717									-42.0601				0
-44.36				-0.118076								-45.4601				0.0268606								-41.4601				-0.645016									-41.0601				0
-43.36				-0.125573								-44.4601				-0.0345246								-40.4601				-0.745999									-40.0601				0
-42.36				-0.157377								-43.4601				-0.0767543								-39.4601				-0.844949									-39.0601				0
-41.36				-0.201041								-42.4601				-0.115173								-38.4601				-0.942645									-38.0601				0
-40.36				-0.252994								-41.4601				-0.17405								-37.4601				-1.04548									-37.0601				0
-39.36				-0.275243								-40.4601				-0.195364								-36.4601				-1.15117									-36.0601				0
-38.36				-0.294334								-39.4601				-0.197796								-35.4601				-1.25616									-35.0601				0
-37.36				-0.287681								-38.4601				-0.22531								-34.4601				-1.33822									-34.0601				0
-36.36				-0.285798								-37.4601				-0.244828								-33.4601				-1.43938									-33.0601				0
-35.36				-0.27565								-36.4601				-0.276763								-32.4601				-1.53498									-32.0601				0
-34.36				-0.265574								-35.4601				-0.31964								-31.4601				-1.63634									-31.0601				0
-33.36				-0.253543								-34.4601				-0.345619								-30.4601				-1.70204									-30.0601				0
-32.36				-0.261827								-33.4601				-0.349606								-29.4601				-1.77548									-29.0601				0
-31.36				-0.237306								-32.4601				-0.373443								-28.4601				-1.84748									-28.0601				0
-30.36				-0.238667								-31.4601				-0.382968								-27.4601				-1.89096									-27.0601				0
-29.36				-0.229347								-30.4601				-0.390625								-26.4601				-1.93164									-26.0601				0
-28.36				-0.235031								-29.4601				-0.390156								-25.4601				-1.96634									-25.0601				0
-27.36				-0.23166								-28.4601				-0.386604								-24.4601				-2.00805									-24.0601				0
-26.36				-0.231044								-27.4601				-0.381211								-23.4601				-2.02635									-23.0601				0
-25.36				-0.24284								-26.4601				-0.383631								-22.4601				-2.01101									-22.0601				0
-24.36				-0.264935								-25.4601				-0.381904								-21.4601				-1.98525									-21.0601				0
-23.36				-0.268168								-24.4601				-0.36375								-20.4601				-1.7277									-20.0601				0
-22.36				-0.276096								-23.4601				-0.39204								-19.4601				-0.887702									-19.0601				0
-21.36				-0.237424								-22.4601				-0.391274								-18.4601				-0.244584									-18.0601				0
-20.36				-0.233595								-21.4601				-0.40569								-17.4601				-0.115267									-17.0601				0
-19.36				-0.189332								-20.4601				-0.48431								-16.4601				-0.131265									-16.0601				0
-18.36				-0.160517								-19.4601				-0.374155								-15.4601				-0.105501									-15.0601				0
-17.36				-0.152623								-18.4601				-0.0362816								-14.4601				-0.0634249									-14.0601				0
-16.36				-0.183923								-17.4601				0.110145								-13.4601				-0.0396873									-13.0601				0
-15.36				-0.17744								-16.4601				0.0744241								-12.4601				-0.0204986									-12.0601				0
-14.36				-0.146986								-15.4601				-0.00222								-11.4601				-0.00164									-11.0601				0
-13.36				-0.112585								-14.4601				-0.0309525								-10.4601				-0.00236									-10.0601				0
-12.36				-0.0872302								-13.4601				-0.00976								-9.46008				0.0106972									-9.06006				0
-11.36				-0.0488389								-12.4601				0.00363063								-8.46008				0.023741									-8.06006				0
-10.36				-0.0107453								-11.4601				-0.00684								-7.46008				0.032438									-7.06006				0
-9.35999				-0.00276								-10.4601				-0.0215259								-6.46008				0.0337448									-6.06006				0
-8.35999				0.00990582								-9.46008				-0.0313957								-5.46008				0.0453134									-5.06006				0
-7.35999				0.0235724								-8.46008				-0.0311359								-4.46008				0.0567856									-4.06006				0
-6.35999				0.0574882								-7.46008				-0.0543327								-3.46008				0.0517972									-3.06006				0
-5.35999				0.063174								-6.46008				-0.0604405								-2.46008				-0.0192357									-2.06006				0
-4.35999				0.0632761								-5.46008				-0.0696909								-1.46008				-0.463738									-1.06006				0
-3.35999				0.0684793								-4.46008				-0.0726409								-0.460083				-0.180588									-0.0600586				0
-2.35999				-0.0379517								-3.46008				-0.0594951								0.539917				3.02635									0.939941				1.74472
-1.35999				-0.204285								-2.46008				-0.156948								1.53992				13.0671									1.93994				2.04892
-0.359985				-1.07717								-1.46008				0.103891								2.53992				15.7629									2.93994				2.35119
0.640015				5.39713								-0.460083				-0.262462								3.53992				17.7951									3.93994				2.65154
1.64001				13.4525								0.539917				6.30874								4.53992				19.2764									4.93994				2.94997
2.64001				16.9037								1.53992				13.291								5.53992				20.4545									5.93994				3.2465
3.64001				19.0127								2.53992				17.1368								6.53992				21.4137									6.93994				3.54114
4.64001				20.6382								3.53992				19.2237								7.53992				22.1744									7.93994				3.8339
5.64001				22.0157								4.53992				20.7894								8.53992				22.8078									8.93994				4.1248
6.64001				23.1165								5.53992				22.0825								9.53992				23.4686									9.93994				4.41384
7.64001				24.0055								6.53992				23.2403								10.5399				24.057									10.9399				4.70105
8.64001				24.8743								7.53992				24.1417								11.5399				24.6215									11.9399				4.98642
9.64001				25.6369								8.53992				25.0084								12.5399				25.12									12.9399				5.26998
10.64				26.3476								9.53992				25.7423								13.5399				25.5547									13.9399				5.55172
11.64				26.969								10.5399				26.4016								14.5399				26.0015									14.9399				5.83168
12.64				27.5702								11.5399				27.0235								15.5399				26.3709									15.9399				6.10985
13.64				28.0761								12.5399				27.6046								16.5399				26.7525									16.9399				6.38625
14.64				28.5444								13.5399				28.1265								17.5399				27.0782									17.9399				6.66088
15.64				28.974								14.5399				28.5867								18.5399				27.3727									18.9399				6.93377
16.64				29.3936								15.5399				28.926								19.5399				27.7351									19.9399				7.20492
17.64				29.8457								16.5399				29.3099								20.5399				28.043									20.9399				7.47434
18.64				30.3127								17.5399				29.6995								21.5399				28.326									21.9399				7.74205
19.64				30.6926								18.5399				30.0194								22.5399				28.5873									22.9399				8.00805
20.64				31.0206								19.5399				30.336								23.5399				28.8753									23.9399				8.27235
21.64				31.3156								20.5399				30.7085								24.5399				29.1522									24.9399				8.53497
22.64				31.5853								21.5399				31.0552								25.5399				29.3907									25.9399				8.79592
23.64				31.8481								22.5399				31.322								26.5399				29.6034									26.9399				9.0552
24.64				32.1442								23.5399				31.5895								27.5399				29.7986									27.9399				9.31284
25.64				32.4154								24.5399				31.8586								28.5399				29.9963									28.9399				9.56883
26.64				32.6707								25.5399				32.1203								29.5399				30.1986									29.9399				9.82319
27.64				32.9184								26.5399				32.3579								30.5399				30.3853									30.9399				10.0759
28.64				33.108								27.5399				32.5775								31.5399				30.5557									31.9399				10.3271
29.64				33.322								28.5399				32.7739								32.5399				30.7043									32.9399				10.5766
30.64				33.5216								29.5399				32.9484								33.5399				30.8724									33.9399				10.8245
31.64				33.7177								30.5399				33.1459								34.5399				31.0374									34.9399				11.0709
32.64				33.9068								31.5399				33.3231								35.5399				31.1983									35.9399				11.3157
33.64				34.0946								32.5399				33.5409								36.5399				31.3588									36.9399				11.5589
34.64				34.274								33.5399				33.7089								37.5399				31.4919									37.9399				11.8006
35.64				34.4284								34.5399				33.8674								38.5399				31.6155									38.9399				12.0407
36.64				34.6059								35.5399				34.0141								39.5399				31.7601									39.9399				12.2794
37.64				34.7703								36.5399				34.1613								40.5399				31.9048									40.9399				12.5164
38.64				34.9102								37.5399				34.3198								41.5399				32.0322									41.9399				12.752
39.64				35.0591								38.5399				34.4605								42.5399				32.1778									42.9399				12.9861
40.64				35.2022								39.5399				34.5986								43.5399				32.2924									43.9399				13.2187
41.64				35.3644								40.5399				34.7094								44.5399				32.3926									44.9399				13.4498
42.64				35.4949								41.5399				34.8396								45.5399				32.4847									45.9399				13.6794
43.64				35.6289								42.5399				34.9723								46.5399				32.5779									46.9399				13.9076
44.64				35.7447								43.5399				35.1104								47.5399				32.6835									47.9399				14.1343
45.64				35.8523								44.5399				35.21								48.5399				32.7943									48.9399				14.3596
46.64				35.9349								45.5399				35.3215								49.5399				32.8779									49.9399				14.5835
47.64				36.0106								46.5399				35.4326								50.5399				32.9563									50.9399				14.8059
48.64				36.0813								47.5399				35.5619								51.5399				33.028									51.9399				15.0269
49.64				36.151								48.5399				35.6341								52.5399				33.0963									52.9399				15.2465
50.64				36.2371								49.5399				35.7317								53.5399				33.1895									53.9399				15.4646
51.64				36.356								50.5399				35.8312								54.5399				33.29									54.9399				15.6814
52.64				36.4572								51.5399				35.9149								55.5399				33.384									55.9399				15.8969
53.64				36.5748								52.5399				36.0194								56.5399				33.4537									56.9399				16.1109
54.64				36.6919								53.5399				36.1079								57.5399				33.5177									57.9399				16.3236
55.64				36.8017								54.5399				36.1996								58.5399				33.5644									58.9399				16.5349
56.64				36.8888								55.5399				36.2797								59.5399				33.6141									59.9399				16.7449
57.64				36.9786								56.5399				36.3696								60.5399				33.6678									60.9399				16.9535
58.64				37.0564								57.5399				36.4506								61.5399				33.7251									61.9399				17.1608
59.64				37.1286								58.5399				36.5322								62.5399				33.7961									62.9399				17.3668
60.64				37.2052								59.5399				36.6206								63.5399				33.8767									63.9399				17.5715
61.64				37.2595								60.5399				36.69								64.5399				33.943									64.9399				17.7749
62.64				37.3262								61.5399				36.7537								65.5399				34.0116									65.9399				17.977
63.64				37.3916								62.5399				36.8166								66.5399				34.0764									66.9399				18.1778
64.64				37.457								63.5399				36.9006								67.5399				34.1322									67.9399				18.3773
65.64				37.5108								64.5399				36.9822								68.5399				34.1833									68.9399				18.5755
66.64				37.5717								65.5399				37.0327								69.5399				34.2324									69.9399				18.7725
67.64				37.6355								66.5399				37.1048								70.5399				34.2757									70.9399				18.9682
68.64				37.6964								67.5399				37.1608								71.5399				34.309									71.9399				19.1627
69.64				37.7278								68.5399				37.2205								72.5399				34.3334									72.9399				19.356
70.64				37.7831								69.5399				37.2632								73.5399				34.3678									73.9399				19.548
71.64				37.8246								70.5399				37.3055								74.5399				34.3994									74.9399				19.7387
72.64				37.8706								71.5399				37.3604								75.5399				34.4309									75.9399				19.9283
73.64				37.9263								72.5399				37.4222								76.5399				34.4855									76.9399				20.1167
74.64				37.99								73.5399				37.4526								77.5399				34.5359									77.9399				20.3038
75.64				38.0575								74.5399				37.4922								78.5399				34.5729									78.9399				20.4898
76.64				38.11								75.5399				37.5321								79.5399				34.6097									79.9399				20.6746
77.64				38.1703								76.5399				37.5793								80.5399				34.6397									80.9399				20.8582
78.64				38.226								77.5399				37.6115								81.5399				34.6894									81.9399				21.0406
79.64				38.256								78.5399				37.67								82.5399				34.7178									82.9399				21.2219
80.64				38.2988								79.5399				37.7186								83.5399				34.7646									83.9399				21.402
81.64				38.3425								80.5399				37.7687								84.5399				34.8223									84.9399				21.581
82.64				38.3931								81.5399				37.8109								85.5399				34.8714									85.9399				21.7588
83.64				38.4245								82.5399				37.8555								86.5399				34.9209									86.9399				21.9355
84.64				38.4564								83.5399				37.8897								87.5399				34.954									87.9399				22.1111
85.64				38.4963								84.5399				37.9285								88.5399				35.0024									88.9399				22.2856
86.64				38.5388								85.5399				37.979								89.5399				35.0467									89.9399				22.4589
87.64				38.5733								86.5399				38.0283								90.5399				35.0713									90.9399				22.6312
88.64				38.6007								87.5399				38.0789								91.5399				35.0938									91.9399				22.8023
89.64				38.638								88.5399				38.1227								92.5399				35.1278									92.9399				22.9723
90.64				38.6618								89.5399				38.1607								93.5399				35.1633									93.9399				23.1413
91.64				38.6992								90.5399				38.2113								94.5399				35.1886									94.9399				23.3092
92.64				38.733								91.5399				38.2438								95.5399				35.2179									95.9399				23.476
93.64				38.7689								92.5399				38.2635								96.5399				35.2538									96.9399				23.6418
94.64				38.7994								93.5399				38.3029								97.5399				35.2838									97.9399				23.8065
95.64				38.8197								94.5399				38.3439								98.5399				35.3247									98.9399				23.9701
96.64				38.8376								95.5399				38.376								99.5399				35.3709									99.9399				24.1328
97.64				38.8507								96.5399				38.3932								100.54				35.3991									100.94				24.2943
98.64				38.897								97.5399				38.4134								101.54				35.4138									101.94				24.4549
99.64				38.9132								98.5399				38.4254								102.54				35.4431									102.94				24.6144
100.64				38.9257								99.5399				38.4351								103.54				35.4719									103.94				24.7729
101.64				38.9555								100.54				38.464								104.54				35.4859									104.94				24.9304
102.64				38.9979								101.54				38.4916								105.54				35.5069									105.94				25.0869
103.64				39.047								102.54				38.5095								106.54				35.5392									106.94				25.2424
104.64				39.0847								103.54				38.5399								107.54				35.5831									107.94				25.3969
105.64				39.1148								104.54				38.5523								108.54				35.6224									108.94				25.5504
106.64				39.1597								105.54				38.5591								109.54				35.6531									109.94				25.703
107.64				39.19								106.54				38.5797								110.54				35.6841									110.94				25.8545
108.64				39.2066								107.54				38.6012								111.54				35.6833									111.94				26.0051
109.64				39.2295								108.54				38.6123								112.54				35.6966									112.94				26.1548
110.64				39.2569								109.54				38.6388								113.54				35.7094									113.94				26.3035
111.64				39.2759								110.54				38.6601								114.54				35.6951									114.94				26.4512
112.64				39.3046								111.54				38.6689								115.54				35.7009									115.94				26.598
113.64				39.3266								112.54				38.6617								116.54				35.7117									116.94				26.7439
114.64				39.3641								113.54				38.67								117.54				35.7437									117.94				26.8888
115.64				39.3898								114.54				38.683								118.54				35.7706									118.94				27.0329
116.64				39.4147								115.54				38.6915								119.54				35.7881									119.94				27.176
117.64				39.4322								116.54				38.7208								120.54				35.8283									120.94				27.3182
118.64				39.4505								117.54				38.752								121.54				35.8661									121.94				27.4594
119.64				39.454								118.54				38.7736								122.54				35.9034									122.94				27.5998
120.64				39.4828								119.54				38.8021								123.54				35.9263									123.94				27.7393
121.64				39.493								120.54				38.826								124.54				35.9458									124.94				27.8779
122.64				39.5215								121.54				38.8335								125.54				35.9656									125.94				28.0156
123.64				39.5511								122.54				38.8629								126.54				36.0111									126.94				28.1525
124.64				39.5701								123.54				38.8832								127.54				36.0429									127.94				28.2884
125.64				39.624								124.54				38.8987								128.54				36.0732									128.94				28.4235
126.64				39.6448								125.54				38.9115								129.54				36.0784									129.94				28.5578
127.64				39.6708								126.54				38.9267								130.54				36.1066									130.94				28.6911
128.64				39.6849								127.54				38.929								131.54				36.1325									131.94				28.8237
129.64				39.7232								128.54				38.9388								132.54				36.1602									132.94				28.9554
130.64				39.7468								129.54				38.9362								133.54				36.1581									133.94				29.0862
131.64				39.7785								130.54				38.9609								134.54				36.1763									134.94				29.2162
132.64				39.8155								131.54				38.9926								135.54				36.193									135.94				29.3454
133.64				39.83								132.54				38.9961								136.54				36.2264									136.94				29.4738
134.64				39.8464								133.54				39.0477								137.54				36.2375									137.94				29.6013
135.64				39.8582								134.54				39.0523								138.54				36.2584									138.94				29.7281
136.64				39.8571								135.54				39.0582								139.54				36.2831									139.94				29.854
137.64				39.8752								136.54				39.0899								140.54				36.2941									140.94				29.9791
138.64				39.8917								137.54				39.1189								141.54				36.313									141.94				30.1035
139.64				39.9092								138.54				39.1305								142.54				36.3111									142.94				30.227
140.64				39.9428								139.54				39.134								143.54				36.3009									143.94				30.3497
141.64				39.9847								140.54				39.1589								144.54				36.3316									144.94				30.4717
142.64				40.0072								141.54				39.1992								145.54				36.3494									145.94				30.5929
143.64				40.0251								142.54				39.2136								146.54				36.3595									146.94				30.7133
144.64				40.0446								143.54				39.2409								147.54				36.3699									147.94				30.833
145.64				40.0643								144.54				39.268								148.54				36.3951									148.94				30.9519
146.64				40.0827								145.54				39.2872								149.54				36.4253									149.94				31.07
147.64				40.081								146.54				39.321								150.54				36.4138									150.94				31.1874
148.64				40.0853								147.54				39.3191								151.54				36.411									151.94				31.304
149.64				40.0888								148.54				39.3224								152.54				36.4119									152.94				31.4199
150.64				40.0802								149.54				39.3421								153.54				36.435									153.94				31.535
151.64				40.0885								150.54				39.3629								154.54				36.4481									154.94				31.6495
152.64				40.0955								151.54				39.3805								155.54				36.4661									155.94				31.7631
153.64				40.1155								152.54				39.3795								156.54				36.4867									156.94				31.8761
154.64				40.1469								153.54				39.3718								157.54				36.5146									157.94				31.9884
155.64				40.1826								154.54				39.3804								158.54				36.5367									158.94				32.0999
156.64				40.1877								155.54				39.3985								159.54				36.5409									159.94				32.2107
157.64				40.2149								156.54				39.4091								160.54				36.5317									160.94				32.3208
158.64				40.223								157.54				39.4132								161.54				36.5468									161.94				32.4302
159.64				40.2182								158.54				39.4487								162.54				36.5495									162.94				32.5389
160.64				40.2291								159.54				39.4741								163.54				36.5601									163.94				32.647
161.64				40.2484								160.54				39.48								164.54				36.5833									164.94				32.7543
162.64				40.2846								161.54				39.4731								165.54				36.5984									165.94				32.8609
163.64				40.2877								162.54				39.4851								166.54				36.6161									166.94				32.9669
164.64				40.2988								163.54				39.5109								167.54				36.6504									167.94				33.0722
165.64				40.3293								164.54				39.5196								168.54				36.6662									168.94				33.1768
166.64				40.3457								165.54				39.5303								169.54				36.688									169.94				33.2808
167.64				40.3646								166.54				39.5543								170.54				36.7047									170.94				33.3841
168.64				40.3682								167.54				39.5784								171.54				36.7177									171.94				33.4867
169.64				40.3868								168.54				39.5894								172.54				36.7242									172.94				33.5887
170.64				40.4001								169.54				39.6077								173.54				36.7304									173.94				33.69
171.64				40.4098								170.54				39.6193								174.54				36.7362									174.94				33.7907
172.64				40.4252								171.54				39.6217								175.54				36.7474									175.94				33.8908
173.64				40.4368								172.54				39.6522								176.54				36.7652									176.94				33.9902
174.64				40.445								173.54				39.6517								177.54				36.7685									177.94				34.0889
175.64				40.4365								174.54				39.6527								178.54				36.7448									178.94				34.1871
176.64				40.4264								175.54				39.67								179.54				37.0788									179.94				34.2846
177.64				40.3978								176.54				39.6738								180.54				38.7286									180.94				32.8244
178.64				40.2021								177.54				39.7045								181.54				32.8611									181.94				32.8021
179.64				40.6684								178.54				39.6027								182.54				32.8337									182.94				32.7799
180.64				39.0553								179.54				39.8719								183.54				32.0752									183.94				32.7576
181.64				37.0581								180.54				37.0414								184.54				31.4183									184.94				32.7353
182.64				36.0879								181.54				37.2227								185.54				30.9245									185.94				32.7131
183.64				35.3299								182.54				35.6325								186.54				30.4738									186.94				32.6909
184.64				34.663								183.54				34.7812								187.54				29.9429									187.94				32.6687
185.64				34.0784								184.54				34.0698								188.54				29.5287									188.94				32.6465
186.64				33.5546								185.54				33.4368								189.54				29.1706									189.94				32.6244
187.64				33.0309								186.54				32.9046								190.54				28.7941									190.94				32.6022
188.64				32.5017								187.54				32.4071								191.54				28.4234									191.94				32.5801
189.64				32.1109								188.54				32.029								192.54				28.0492									192.94				32.5579
190.64				31.7102								189.54				31.6323								193.54				27.7137									193.94				32.5358
191.64				31.3433								190.54				31.2109								194.54				27.3376									194.94				32.5137
192.64				30.9497								191.54				30.8798								195.54				27.0624									195.94				32.4917
193.64				30.6315								192.54				30.565								196.54				26.8344									196.94				32.4696
194.64				30.3323								193.54				30.1954								197.54				26.6073									197.94				32.4475
195.64				30.0124								194.54				29.8883								198.54				26.3734									198.94				32.4255
196.64				29.6933								195.54				29.6434								199.54				26.1616									199.94				32.4035
197.64				29.4015								196.54				29.3471								200.54				25.9319									200.94				32.3815
198.64				29.1342								197.54				29.0965								201.54				25.715									201.94				32.3595
199.64				28.8788								198.54				28.9079								202.54				25.4983									202.94				32.3375
200.64				28.6344								199.54				28.6585								203.54				25.2739									203.94				32.3156
201.64				28.3763								200.54				28.4386								204.54				25.0699									204.94				32.2936
202.64				28.1713								201.54				28.2559								205.54				24.8981									205.94				32.2717
203.64				27.9381								202.54				28.0576								206.54				24.7432									206.94				32.2498
204.64				27.7266								203.54				27.873								207.54				24.5878									207.94				32.2279
205.64				27.5081								204.54				27.6479								208.54				24.4401									208.94				32.206
206.64				27.274								205.54				27.443								209.54				24.2902									209.94				32.1841
207.64				27.0445								206.54				27.2464								210.54				24.134									210.94				32.1623
208.64				26.8539								207.54				27.0823								211.54				23.98									211.94				32.1404
209.64				26.6472								208.54				26.8862								212.54				23.8268									212.94				32.1186
210.64				26.4571								209.54				26.6794								213.54				23.6373									213.94				32.0968
211.64				26.2605								210.54				26.4939								214.54				23.4987									214.94				32.075
212.64				26.0733								211.54				26.3233								215.54				23.3482									215.94				32.0532
213.64				25.8992								212.54				26.1634								216.54				23.1813									216.94				32.0314
214.64				25.7151								213.54				25.9982								217.54				23.0215									217.94				32.0097
215.64				25.5625								214.54				25.8428								218.54				22.8809									218.94				31.988
216.64				25.4331								215.54				25.714								219.54				22.7671									219.94				31.9662
217.64				25.2977								216.54				25.584								220.54				22.6359									220.94				31.9445
218.64				25.1436								217.54				25.4655								221.54				22.5076									221.94				31.9228
219.64				24.9723								218.54				25.3494								222.54				22.386									222.94				31.9012
220.64				24.8217								219.54				25.2315								223.54				22.2765									223.94				31.8795
221.64				24.674								220.54				25.0935								224.54				22.1728									224.94				31.8578
222.64				24.5317								221.54				24.9537								225.54				22.0691									225.94				31.8362
223.64				24.4034								222.54				24.8024								226.54				21.9659									226.94				31.8146
224.64				24.2863								223.54				24.6553								227.54				21.853									227.94				31.793
225.64				24.1498								224.54				24.5343								228.54				21.7487									228.94				31.7714
226.64				24.0279								225.54				24.4054								229.54				21.6323									229.94				31.7498
227.64				23.9096								226.54				24.3032								230.54				21.5284									230.94				31.7283
228.64				23.7871								227.54				24.2029								231.54				21.4123									231.94				31.7067
229.64				23.6517								228.54				24.1035								232.54				21.2999									232.94				31.6852
230.64				23.5201								229.54				24.0047								233.54				21.1965									233.94				31.6637
231.64				23.3789								230.54				23.9116								234.54				21.1013									234.94				31.6422
232.64				23.2506								231.54				23.8179								235.54				21.0058									235.94				31.6207
233.64				23.1319								232.54				23.6934								236.54				20.8956									236.94				31.5992
234.64				23.0208								233.54				23.5649								237.54				20.7788									237.94				31.5777
235.64				22.9165								234.54				23.4508								238.54				20.6672									238.94				31.5563
236.64				22.8134								235.54				23.35								239.54				20.5489									239.94				31.5349
237.64				22.6908								236.54				23.2413								240.54				20.4376									240.94				31.5135
238.64				22.5946								237.54				23.151								241.54				20.3187									241.94				31.4921
239.64				22.4838								238.54				23.0883								242.54				20.2267									242.94				31.4707
240.64				22.3884								239.54				23.0319								243.54				20.1039									243.94				31.4493
241.64				22.2908								240.54				22.9529								244.54				20.0263									244.94				31.4279
242.64				22.1977								241.54				22.8772								245.54				19.9478									245.94				31.4066
243.64				22.0877								242.54				22.7877								246.54				19.8684									246.94				31.3853
244.64				21.9864								243.54				22.7168								247.54				19.7892									247.94				31.364
245.64				21.8947								244.54				22.6287								248.54				19.7095									248.94				31.3427
246.64				21.7941								245.54				22.5426								249.54				19.646									249.94				31.3214
247.64				21.7138								246.54				22.479								250.54				19.5506									250.94				31.3001
248.64				21.6397								247.54				22.3915								251.54				19.4704									251.94				31.2789
249.64				21.5572								248.54				22.304								252.54				19.3809									252.94				31.2576
250.64				21.4822								249.54				22.2233								253.54				19.298									253.94				31.2364
251.64				21.4142								250.54				22.127								254.54				19.2139									254.94				31.2152
252.64				21.336								251.54				22.042								255.54				19.128									255.94				31.194
253.64				21.2553								252.54				21.9615								256.54				19.0423									256.94				31.1728
254.64				21.14								253.54				21.8735								257.54				18.9664									257.94				31.1516
255.64				21.0646								254.54				21.8011								258.54				18.9083									258.94				31.1305
256.64				20.9832								255.54				21.7309								259.54				18.8301									259.94				31.1093
257.64				20.8874								256.54				21.662								260.54				18.7586									260.94				31.0882
258.64				20.7855								257.54				21.5822								261.54				18.6702									261.94				31.0671
259.64				20.7085								258.54				21.5125								262.54				18.5821									262.94				31.046
260.64				20.6434								259.54				21.4472								263.54				18.5167									263.94				31.0249
261.64				20.5639								260.54				21.3701								264.54				18.4494									264.94				31.0039
262.64				20.4681								261.54				21.2787								265.54				18.3925									265.94				30.9828
263.64				20.3752								262.54				21.2018								266.54				18.3263									266.94				30.9618
264.64				20.2889								263.54				21.1285								267.54				18.2665									267.94				30.9407
265.64				20.209								264.54				21.043								268.54				18.1965									268.94				30.9197
266.64				20.1103								265.54				20.9837								269.54				18.1374									269.94				30.8987
267.64				20.0297								266.54				20.9095								270.54				18.093									270.94				30.8777
268.64				19.9865								267.54				20.8596								271.54				18.0287									271.94				30.8568
269.64				19.9259								268.54				20.8								272.54				17.9825									272.94				30.8358
270.64				19.8572								269.54				20.7325								273.54				17.9076									273.94				30.8149
271.64				19.7967								270.54				20.6601								274.54				17.8425									274.94				30.794
272.64				19.7251								271.54				20.5588								275.54				17.7786									275.94				30.773
273.64				19.6556								272.54				20.476								276.54				17.7081									276.94				30.7522
274.64				19.5544								273.54				20.4221								277.54				17.6482									277.94				30.7313
275.64				19.46								274.54				20.3714								278.54				17.5819									278.94				30.7104
276.64				19.3888								275.54				20.3002								279.54				17.5039									279.94				30.6895
277.64				19.3066								276.54				20.2241								280.54				17.4223									280.94				30.6687
278.64				19.2397								277.54				20.1899								281.54				17.3242									281.94				30.6479
279.64				19.1977								278.54				20.1285								282.54				17.2505									282.94				30.6271
280.64				19.1564								279.54				20.0407								283.54				17.1803									283.94				30.6063
281.64				19.0975								280.54				19.955								284.54				17.1337									284.94				30.5855
282.64				19.0408								281.54				19.8842								285.54				17.0574									285.94				30.5647
283.64				18.9783								282.54				19.8123								286.54				16.9918									286.94				30.544
284.64				18.9293								283.54				19.7344								287.54				16.942									287.94				30.5232
285.64				18.8507								284.54				19.6728								288.54				16.8938									288.94				30.5025
286.64				18.7957								285.54				19.6133								289.54				16.8443									289.94				30.4818
287.64				18.72								286.54				19.5877								290.54				16.788									290.94				30.4611
288.64				18.6412								287.54				19.5591								291.54				16.7212									291.94				30.4404
289.64				18.5567								288.54				19.5212								292.54				16.6634									292.94				30.4197
290.64				18.4599								289.54				19.4731								293.54				16.6076									293.94				30.3991
291.64				18.3585								290.54				19.4496								294.54				16.5685									294.94				30.3784
292.64				18.2596								291.54				19.39								295.54				16.4955									295.94				30.3578
293.64				18.159								292.54				19.3289								296.54				16.4356									296.94				30.3372
294.64				18.0826								293.54				19.2789								297.54				16.3815									297.94				30.3166
295.64				18.0189								294.54				19.2132								298.54				16.34									298.94				30.296
296.64				17.9518								295.54				19.1692								299.54				16.2703									299.94				30.2754
297.64				17.9047								296.54				19.1422								300.54				16.2176									300.94				30.2549
298.64				17.8362								297.54				19.0925								301.54				16.1591									301.94				30.2343
299.64				17.7794								298.54				19.0442								302.54				16.1031									302.94				30.2138
300.64				17.7367								299.54				19.0112								303.54				16.0602									303.94				30.1933
301.64				17.6444								300.54				18.9809								304.54				16.0318									304.94				30.1728
302.64				17.5438								301.54				18.9283								305.54				16.0028									305.94				30.1523
303.64				17.452								302.54				18.8677								306.54				15.9735									306.94				30.1318
304.64				17.3493								303.54				18.8121								307.54				15.9466									307.94				30.1113
[truncated: 6,678 more rows]
[truncated: 38 more columns]

## Sheet: SI Fig. 3
GSFSC curves
Map 1						Map 1 (local refinement)						Map 2
Resolution (1/Å)	No Mask	Loose	Tight	Corrected		Resolution (1/Å)	No Mask	Loose	Tight	Corrected		Resolution (1/Å)	No Mask	Loose	Tight	Corrected
0.00117375	1	1	1	1		0.00117375	1	1	1	1		0.00117375	1	1	1	1
0.00352126	0.997901	0.999999	1	1		0.00352126	0.99634	0.999994	0.999999	0.999999		0.00352126	0.998884	0.999954	0.999998	0.999998
0.00586877	0.999825	0.999996	1	1		0.00586877	0.999725	0.99999	0.999997	0.999997		0.00586877	0.998878	0.999927	0.999992	0.999992
0.00821627	0.999612	0.999989	0.999999	0.999999		0.00821627	0.99949	0.999989	0.999993	0.999993		0.00821627	0.998568	0.999915	0.999976	0.999976
0.0105638	0.997953	0.999952	0.99999	0.99999		0.0105638	0.998388	0.999983	0.999985	0.999985		0.0105638	0.992679	0.999833	0.999914	0.999914
0.0129113	0.998131	0.999958	0.999989	0.999989		0.0129113	0.996477	0.999942	0.999964	0.999964		0.0129113	0.993103	0.999776	0.999938	0.999938
0.0152588	0.998801	0.99997	0.999992	0.999992		0.0152588	0.998108	0.999857	0.999932	0.999932		0.0152588	0.994663	0.999886	0.999954	0.999954
0.0176063	0.998292	0.999954	0.999986	0.999986		0.0176063	0.997472	0.999844	0.999909	0.999909		0.0176063	0.993727	0.999848	0.999933	0.999933
0.0199538	0.997774	0.999908	0.999971	0.999971		0.0199538	0.995722	0.999886	0.999913	0.999913		0.0199538	0.992356	0.99977	0.999908	0.999908
0.0223013	0.996662	0.999859	0.999952	0.999952		0.0223013	0.995524	0.999885	0.999911	0.999911		0.0223013	0.988017	0.999708	0.999902	0.999902
0.0246488	0.996632	0.999861	0.999943	0.999943		0.0246488	0.994848	0.999827	0.9999	0.9999		0.0246488	0.98932	0.999622	0.999858	0.999858
0.0269963	0.996146	0.999863	0.999947	0.999947		0.0269963	0.991736	0.999721	0.999875	0.999875		0.0269963	0.985596	0.999354	0.99974	0.99974
0.0293438	0.99578	0.999797	0.999937	0.999937		0.0293438	0.991173	0.999658	0.999854	0.999854		0.0293438	0.983124	0.998957	0.99957	0.99957
0.0316913	0.995255	0.999741	0.999925	0.999925		0.0316913	0.988965	0.99966	0.999824	0.999824		0.0316913	0.981347	0.998656	0.999524	0.999524
0.0340388	0.994616	0.999709	0.999911	0.999911		0.0340388	0.98912	0.999648	0.999782	0.999782		0.0340388	0.978696	0.998545	0.999509	0.999509
0.0363863	0.993343	0.999632	0.999889	0.999889		0.0363863	0.98598	0.999598	0.9997	0.9997		0.0363863	0.97572	0.998222	0.999391	0.999391
0.0387339	0.990295	0.999433	0.999843	0.999843		0.0387339	0.983023	0.999491	0.999562	0.999562		0.0387339	0.96119	0.997825	0.999024	0.999024
0.0410814	0.984219	0.998988	0.99971	0.99971		0.0410814	0.972269	0.999226	0.999392	0.999392		0.0410814	0.93954	0.996956	0.998258	0.998258
0.0434289	0.978884	0.998611	0.999469	0.999469		0.0434289	0.964287	0.998803	0.999124	0.999124		0.0434289	0.922548	0.995167	0.997556	0.997556
0.0457764	0.979819	0.998746	0.999422	0.999422		0.0457764	0.962409	0.998334	0.998816	0.998816		0.0457764	0.926332	0.995319	0.997673	0.997673
0.0481239	0.980182	0.998859	0.999356	0.999356		0.0481239	0.962747	0.997981	0.998429	0.998429		0.0481239	0.93096	0.995575	0.997567	0.997567
0.0504714	0.978294	0.998055	0.999021	0.999021		0.0504714	0.956714	0.997477	0.997913	0.997913		0.0504714	0.928185	0.993301	0.996125	0.996125
0.0528189	0.971903	0.996502	0.998288	0.998288		0.0528189	0.95245	0.996467	0.997078	0.997078		0.0528189	0.898303	0.987918	0.992982	0.992982
0.0551664	0.962595	0.99524	0.997533	0.997533		0.0551664	0.944235	0.995172	0.996038	0.996038		0.0551664	0.877882	0.981179	0.989367	0.989367
0.0575139	0.957821	0.994371	0.997089	0.997089		0.0575139	0.942822	0.993818	0.994763	0.994763		0.0575139	0.855647	0.976958	0.987382	0.987382
0.0598614	0.956475	0.994095	0.99721	0.99721		0.0598614	0.94276	0.99278	0.99362	0.99362		0.0598614	0.860061	0.977453	0.987346	0.987346
0.0622089	0.955854	0.993825	0.997255	0.997255		0.0622089	0.942924	0.991837	0.992699	0.992699		0.0622089	0.867137	0.978222	0.987774	0.987774
0.0645564	0.955908	0.993256	0.997028	0.997028		0.0645564	0.93991	0.990554	0.991689	0.991689		0.0645564	0.864938	0.975803	0.987741	0.987741
0.0669039	0.952123	0.992581	0.99668	0.99668		0.0669039	0.935033	0.989202	0.99061	0.99061		0.0669039	0.849577	0.969128	0.985811	0.985811
0.0692514	0.949922	0.991504	0.996245	0.996245		0.0692514	0.926117	0.987472	0.988935	0.988935		0.0692514	0.835589	0.96599	0.983864	0.983864
0.0715989	0.946962	0.990324	0.995899	0.995899		0.0715989	0.922599	0.985843	0.987146	0.987146		0.0715989	0.818159	0.964129	0.98068	0.98068
0.0739464	0.939623	0.989231	0.99564	0.99564		0.0739464	0.922447	0.984028	0.985101	0.985101		0.0739464	0.809083	0.963458	0.97908	0.97908
0.0762939	0.931767	0.988312	0.995235	0.995235		0.0762939	0.916212	0.981872	0.982641	0.982641		0.0762939	0.795722	0.960048	0.976828	0.976828
0.0786415	0.924508	0.98706	0.994629	0.994629		0.0786415	0.90793	0.979564	0.980167	0.980167		0.0786415	0.772051	0.954563	0.974484	0.974484
0.080989	0.910933	0.985292	0.99358	0.99358		0.080989	0.892347	0.976409	0.976963	0.976963		0.080989	0.743642	0.94952	0.970697	0.970697
0.0833365	0.900872	0.98372	0.993085	0.993085		0.0833365	0.882439	0.973549	0.974092	0.974092		0.0833365	0.725033	0.945358	0.966899	0.966899
0.085684	0.897023	0.982428	0.99252	0.99252		0.085684	0.866463	0.970593	0.970747	0.970747		0.085684	0.691495	0.939602	0.962494	0.962494
0.0880315	0.888972	0.981074	0.991659	0.991659		0.0880315	0.861317	0.96788	0.967646	0.967646		0.0880315	0.677538	0.933052	0.961055	0.961055
0.090379	0.885129	0.98012	0.991132	0.991132		0.090379	0.851984	0.964922	0.964274	0.964274		0.090379	0.673543	0.926296	0.95896	0.95896
0.0927265	0.879875	0.978176	0.990557	0.990557		0.0927265	0.838621	0.960558	0.960005	0.960005		0.0927265	0.666115	0.921273	0.955678	0.955678
0.095074	0.878349	0.976684	0.98999	0.98999		0.095074	0.832865	0.95565	0.956115	0.956115		0.095074	0.657185	0.917119	0.951289	0.951289
0.0974215	0.869847	0.97544	0.988875	0.988875		0.0974215	0.819277	0.949702	0.951382	0.951382		0.0974215	0.643651	0.918235	0.948885	0.948885
0.099769	0.865896	0.974197	0.98754	0.98754		0.099769	0.81254	0.946231	0.949162	0.949162		0.099769	0.641714	0.918286	0.948278	0.948278
0.102117	0.867763	0.972241	0.986295	0.986295		0.102117	0.804381	0.943807	0.947	0.947		0.102117	0.638678	0.917378	0.946136	0.946136
0.104464	0.857134	0.970687	0.985137	0.985137		0.104464	0.80236	0.941815	0.94468	0.94468		0.104464	0.630261	0.913911	0.944218	0.944218
0.106812	0.854068	0.969083	0.984757	0.984757		0.106812	0.79377	0.939402	0.94153	0.94153		0.106812	0.614968	0.910707	0.943886	0.943886
0.109159	0.847976	0.968557	0.985459	0.985459		0.109159	0.77353	0.934943	0.936119	0.936119		0.109159	0.612498	0.910032	0.946432	0.946432
0.111507	0.84577	0.970163	0.986561	0.986561		0.111507	0.75676	0.930085	0.930158	0.930158		0.111507	0.613185	0.912262	0.947503	0.947503
0.113854	0.842866	0.972347	0.986875	0.986875		0.113854	0.738704	0.922873	0.922388	0.922388		0.113854	0.602133	0.913637	0.947049	0.947049
0.116202	0.837143	0.970779	0.985856	0.985856		0.116202	0.713518	0.912695	0.913125	0.913125		0.116202	0.588288	0.909114	0.943449	0.943449
0.118549	0.819701	0.967336	0.983707	0.983707		0.118549	0.69184	0.899741	0.902172	0.902172		0.118549	0.575379	0.90102	0.936722	0.936722
0.120897	0.806671	0.963671	0.982026	0.982026		0.120897	0.664608	0.882892	0.887332	0.887332		0.120897	0.539634	0.890393	0.930032	0.930032
0.123244	0.78714	0.958233	0.979291	0.979291		0.123244	0.620494	0.86253	0.867788	0.867788		0.123244	0.508045	0.877898	0.923719	0.923719
0.125592	0.758666	0.951511	0.975775	0.975775		0.125592	0.586188	0.84042	0.845187	0.845187		0.125592	0.492046	0.862078	0.915807	0.915807
0.127939	0.73645	0.946091	0.972299	0.972299		0.127939	0.549806	0.817017	0.820305	0.820305		0.127939	0.456707	0.846365	0.907774	0.907774
0.130287	0.723379	0.940562	0.969741	0.969741		0.130287	0.509054	0.792194	0.794873	0.794873		0.130287	0.42305	0.835896	0.900329	0.900329
0.132634	0.708802	0.936922	0.967516	0.967516		0.132634	0.485117	0.769432	0.771436	0.771436		0.132634	0.41751	0.834565	0.893684	0.893684
0.134982	0.68847	0.930788	0.963551	0.963551		0.134982	0.454743	0.751863	0.754083	0.754083		0.134982	0.405533	0.819531	0.88012	0.88012
0.137329	0.671514	0.923974	0.959041	0.959041		0.137329	0.435172	0.741981	0.744429	0.744429		0.137329	0.373892	0.795017	0.866363	0.866363
0.139677	0.65984	0.918995	0.955494	0.955494		0.139677	0.420117	0.733739	0.737564	0.737564		0.139677	0.352696	0.775876	0.856581	0.856581
0.142024	0.655092	0.914811	0.952324	0.952324		0.142024	0.408098	0.731263	0.737352	0.737352		0.142024	0.347787	0.765539	0.852521	0.852521
0.144372	0.646518	0.906682	0.947796	0.947796		0.144372	0.404842	0.727723	0.735714	0.735714		0.144372	0.354082	0.757214	0.845507	0.845507
0.146719	0.62891	0.897889	0.941758	0.941758		0.146719	0.397395	0.723242	0.733104	0.733104		0.146719	0.332323	0.747355	0.834357	0.834357
0.149067	0.613914	0.892245	0.934953	0.934953		0.149067	0.382724	0.72183	0.733366	0.733366		0.149067	0.312009	0.734041	0.822845	0.822845
0.151414	0.594773	0.884578	0.930695	0.930695		0.151414	0.367074	0.71185	0.723257	0.723257		0.151414	0.295075	0.72081	0.814301	0.814301
0.153762	0.583035	0.878341	0.928729	0.928729		0.153762	0.36397	0.709455	0.720465	0.720465		0.153762	0.291521	0.717537	0.810353	0.810353
0.156109	0.574868	0.878717	0.930512	0.930512		0.156109	0.350097	0.701027	0.709158	0.709158		0.156109	0.295433	0.717877	0.806293	0.806293
0.158457	0.587977	0.879959	0.930635	0.930635		0.158457	0.339203	0.697875	0.704298	0.704298		0.158457	0.302954	0.707308	0.79658	0.79658
0.160804	0.576368	0.875629	0.925131	0.925131		0.160804	0.324922	0.689994	0.695546	0.695546		0.160804	0.28808	0.701173	0.794207	0.794207
0.163152	0.576023	0.873004	0.921218	0.921218		0.163152	0.307821	0.685441	0.692591	0.692591		0.163152	0.291634	0.698027	0.794451	0.794451
0.165499	0.571367	0.868854	0.918942	0.918942		0.165499	0.304204	0.678634	0.687326	0.687326		0.165499	0.295108	0.698778	0.79867	0.79867
0.167847	0.567706	0.865027	0.917421	0.917421		0.167847	0.311925	0.67323	0.682147	0.682147		0.167847	0.288454	0.693305	0.79198	0.79198
0.170194	0.568104	0.85835	0.912096	0.912096		0.170194	0.296388	0.667977	0.677994	0.677994		0.170194	0.283023	0.684654	0.781009	0.781009
0.172542	0.563046	0.852534	0.905229	0.905229		0.172542	0.30048	0.668736	0.679201	0.679201		0.172542	0.290703	0.674683	0.773228	0.773228
0.174889	0.56999	0.852197	0.902371	0.902371		0.174889	0.307291	0.673086	0.684807	0.684807		0.174889	0.279313	0.671311	0.774976	0.774976
0.177237	0.583402	0.859055	0.906479	0.906479		0.177237	0.312817	0.68176	0.694755	0.694755		0.177237	0.29232	0.681612	0.782825	0.782825
0.179584	0.594266	0.865602	0.910871	0.910871		0.179584	0.306228	0.688552	0.702675	0.702675		0.179584	0.307966	0.699651	0.793648	0.793648
0.181932	0.611507	0.868201	0.913252	0.913252		0.181932	0.326714	0.693017	0.704759	0.704759		0.181932	0.317438	0.710551	0.799957	0.799957
0.184279	0.612176	0.867086	0.911962	0.911962		0.184279	0.320945	0.697132	0.706157	0.706157		0.184279	0.326181	0.716371	0.802513	0.802513
0.186627	0.61234	0.864366	0.909643	0.909643		0.186627	0.32261	0.704183	0.710833	0.710833		0.186627	0.321312	0.710971	0.7963	0.7963
0.188974	0.61531	0.862474	0.907995	0.907995		0.188974	0.338627	0.712475	0.718135	0.718135		0.188974	0.317572	0.705251	0.789862	0.789862
0.191322	0.616421	0.86319	0.907967	0.907967		0.191322	0.339144	0.719486	0.727127	0.727127		0.191322	0.326971	0.703075	0.785079	0.785079
0.193669	0.619992	0.866489	0.908558	0.908558		0.193669	0.349231	0.72553	0.735719	0.735719		0.193669	0.332795	0.701318	0.784264	0.784264
0.196017	0.631991	0.868615	0.909904	0.909904		0.196017	0.352706	0.729661	0.741709	0.741709		0.196017	0.340701	0.706247	0.787361	0.787361
0.198364	0.629853	0.868675	0.909776	0.909776		0.198364	0.357382	0.736091	0.748133	0.748133		0.198364	0.340219	0.709594	0.789605	0.789605
0.200712	0.639371	0.870693	0.909612	0.909612		0.200712	0.361825	0.743044	0.754186	0.754186		0.200712	0.34219	0.704911	0.790006	0.790006
0.203059	0.644023	0.873602	0.909703	0.909703		0.203059	0.366926	0.753415	0.762703	0.762703		0.203059	0.341362	0.710225	0.793422	0.793422
0.205407	0.642029	0.870536	0.909017	0.909017		0.205407	0.36395	0.759925	0.769174	0.769174		0.205407	0.359278	0.716502	0.800317	0.800317
0.207754	0.637803	0.863231	0.905605	0.905605		0.207754	0.360806	0.765967	0.775492	0.775492		0.207754	0.351143	0.714736	0.802352	0.802352
0.210102	0.63707	0.859837	0.902453	0.902453		0.210102	0.349905	0.767712	0.778719	0.778719		0.210102	0.349765	0.714818	0.803842	0.803842
0.212449	0.634983	0.85892	0.900545	0.900545		0.212449	0.338789	0.766462	0.779351	0.779351		0.212449	0.337307	0.710163	0.800074	0.800074
0.214797	0.622902	0.856352	0.900031	0.900031		0.214797	0.330038	0.763842	0.778835	0.778835		0.214797	0.331372	0.706283	0.79303	0.79303
0.217144	0.61417	0.854527	0.899913	0.899913		0.217144	0.309503	0.762739	0.777829	0.777829		0.217144	0.31955	0.697714	0.787992	0.787992
0.219492	0.6135	0.854483	0.900183	0.900183		0.219492	0.308563	0.76256	0.776545	0.776545		0.219492	0.319405	0.683464	0.784771	0.784771
0.221839	0.608676	0.853945	0.901311	0.901311		0.221839	0.30215	0.76386	0.776085	0.776085		0.221839	0.317118	0.680645	0.787533	0.787533
0.224187	0.599917	0.849604	0.901522	0.901522		0.224187	0.274682	0.760561	0.772645	0.772645		0.224187	0.311359	0.679957	0.78802	0.78802
0.226534	0.589329	0.847152	0.901282	0.901282		0.226534	0.268376	0.755623	0.769054	0.769054		0.226534	0.299917	0.68138	0.786463	0.786463
0.228882	0.576944	0.847203	0.900996	0.900996		0.228882	0.252964	0.744819	0.762009	0.762009		0.228882	0.275604	0.669675	0.778654	0.778654
0.231229	0.572753	0.847463	0.902417	0.902417		0.231229	0.232391	0.730126	0.750684	0.750684		0.231229	0.268436	0.657936	0.771344	0.771344
0.233577	0.562309	0.847215	0.905373	0.905373		0.233577	0.214659	0.71936	0.741754	0.741754		0.233577	0.26017	0.642454	0.761812	0.761812
0.235924	0.546899	0.843893	0.90275	0.90275		0.235924	0.193857	0.707129	0.730842	0.730842		0.235924	0.250547	0.625488	0.752554	0.752554
0.238272	0.523702	0.831797	0.894804	0.894804		0.238272	0.186431	0.699117	0.722547	0.722547		0.238272	0.224498	0.606629	0.740509	0.740509
0.240619	0.498211	0.813551	0.883064	0.883064		0.240619	0.175808	0.681915	0.706226	0.706226		0.240619	0.213357	0.588179	0.729438	0.729438
0.242967	0.480824	0.801999	0.874655	0.874655		0.242967	0.152348	0.664029	0.690561	0.690561		0.242967	0.210954	0.577268	0.718148	0.718148
0.245314	0.461318	0.79252	0.868709	0.868709		0.245314	0.137674	0.642299	0.669881	0.669881		0.245314	0.191357	0.562671	0.704638	0.554742
0.247662	0.439273	0.780855	0.861858	0.861858		0.247662	0.114031	0.610314	0.638343	0.507222		0.247662	0.174834	0.539562	0.684899	0.601929
0.250009	0.407069	0.766066	0.85141	0.85141		0.250009	0.102129	0.586242	0.612179	0.564368		0.250009	0.159083	0.505439	0.660806	0.591772
0.252357	0.389875	0.747033	0.83913	0.83913		0.252357	0.100099	0.554406	0.579978	0.517804		0.252357	0.134662	0.472825	0.639078	0.581994
0.254704	0.35605	0.720527	0.826551	0.826551		0.254704	0.083521	0.525599	0.553995	0.503384		0.254704	0.117274	0.445827	0.625975	0.586603
0.257052	0.315636	0.693288	0.815048	0.815048		0.257052	0.068424	0.491734	0.525097	0.500035		0.257052	0.112624	0.415542	0.609936	0.584195
0.259399	0.289731	0.665051	0.800436	0.800436		0.259399	0.061701	0.461038	0.499813	0.493175		0.259399	0.094475	0.391017	0.58349	0.565372
0.261747	0.270911	0.640291	0.783472	0.783472		0.261747	0.052851	0.435903	0.479178	0.478142		0.261747	0.088264	0.363068	0.553307	0.529215
0.264094	0.244588	0.618586	0.766921	0.766921		0.264094	0.048673	0.416309	0.459484	0.456993		0.264094	0.075556	0.331986	0.521537	0.486833
0.266442	0.227427	0.599963	0.751871	0.751871		0.266442	0.037175	0.401833	0.445163	0.44281		0.266442	0.059307	0.310229	0.502029	0.466475
0.268789	0.217558	0.589279	0.743545	0.743545		0.268789	0.044634	0.389587	0.431622	0.434337		0.268789	0.059391	0.303404	0.491076	0.466101
0.271137	0.203494	0.582453	0.739183	0.739183		0.271137	0.036426	0.384433	0.42538	0.435454		0.271137	0.057799	0.295793	0.487781	0.474327
0.273484	0.191394	0.569174	0.733758	0.733758		0.273484	0.033644	0.376375	0.419407	0.427594		0.273484	0.059825	0.286061	0.486265	0.48032
0.275832	0.178257	0.551156	0.72896	0.502901		0.275832	0.03581	0.36535	0.409756	0.420732		0.275832	0.056313	0.267591	0.472382	0.470391
0.278179	0.166271	0.53878	0.719746	0.576674		0.278179	0.02854	0.352288	0.401069	0.411187		0.278179	0.05583	0.244789	0.44948	0.452776
0.280527	0.161012	0.520321	0.707801	0.597821		0.280527	0.033399	0.342277	0.393067	0.402953		0.280527	0.040038	0.224793	0.427959	0.435018
0.282874	0.136974	0.487889	0.693574	0.610835		0.282874	0.026551	0.335561	0.386325	0.395344		0.282874	0.040287	0.217404	0.410844	0.4201
0.285222	0.143193	0.465217	0.681098	0.614708		0.285222	0.021971	0.330147	0.382937	0.387632		0.285222	0.038071	0.205671	0.396623	0.406086
0.287569	0.121736	0.463817	0.675694	0.615961		0.287569	0.019957	0.319449	0.374364	0.373909		0.287569	0.032308	0.191387	0.379743	0.387081
0.289917	0.115139	0.457025	0.668263	0.616097		0.289917	0.022579	0.307084	0.362591	0.357003		0.289917	0.028592	0.170606	0.355415	0.360802
0.292264	0.10532	0.428714	0.658126	0.615676		0.292264	0.016397	0.294623	0.343564	0.336393		0.292264	0.016801	0.154821	0.335896	0.342755
0.294612	0.095312	0.398271	0.642046	0.601603		0.294612	0.013673	0.28067	0.323284	0.31896		0.294612	0.02406	0.145174	0.328248	0.33914
0.29696	0.080245	0.37458	0.620584	0.577627		0.29696	0.018371	0.258625	0.299458	0.292859		0.29696	0.029745	0.147509	0.32492	0.335231
0.299307	0.07729	0.358787	0.601372	0.558471		0.299307	0.019403	0.233518	0.28002	0.271743		0.299307	0.018676	0.140202	0.306272	0.307521
0.301655	0.075601	0.340661	0.585555	0.542558		0.301655	0.003417	0.210501	0.262708	0.249939		0.301655	0.018683	0.119873	0.279623	0.275474
0.304002	0.072424	0.320839	0.572462	0.533443		0.304002	0.002796	0.191598	0.248749	0.234561		0.304002	0.015974	0.101584	0.256647	0.259365
0.30635	0.068773	0.306372	0.551151	0.516711		0.30635	0.008879	0.175117	0.236294	0.224553		0.30635	0.012517	0.102933	0.241601	0.258888
0.308697	0.046891	0.28428	0.525097	0.49432		0.308697	0.008575	0.162898	0.222727	0.224285		0.308697	0.012859	0.102538	0.220662	0.242702
0.311045	0.052552	0.256679	0.506471	0.477419		0.311045	0.004175	0.159014	0.213256	0.226017		0.311045	0.017681	0.090134	0.203675	0.212737
0.313392	0.039263	0.226238	0.485255	0.461407		0.313392	0.009976	0.154995	0.201389	0.225051		0.313392	0.008232	0.080764	0.190987	0.182826
0.31574	0.036748	0.211273	0.460705	0.442185		0.31574	0.001026	0.14714	0.186774	0.21579		0.31574	0.017881	0.080615	0.173665	0.157961
0.318087	0.035314	0.193744	0.426976	0.40938		0.318087	0.010301	0.131369	0.172658	0.199352		0.318087	0.013106	0.077067	0.156958	0.148374
0.320435	0.021461	0.169878	0.398685	0.378209		0.320435	0.001973	0.107578	0.148889	0.171461		0.320435	0.011768	0.061912	0.142547	0.15093
0.322782	0.025301	0.149199	0.381829	0.359959		0.322782	-0.002351	0.072336	0.116592	0.133378		0.322782	0.009242	0.049755	0.128481	0.146063
0.32513	0.020513	0.144804	0.37053	0.347603		0.32513	0.004947	0.043554	0.081137	0.098279		0.32513	0.001871	0.045221	0.121213	0.143171
0.327477	0.02114	0.131959	0.351952	0.327925		0.327477	0.000342	0.024997	0.050635	0.067059		0.327477	0.007622	0.03579	0.113666	0.131329
0.329825	0.024992	0.113574	0.32114	0.294713		0.329825	0.001887	0.015467	0.030068	0.04595		0.329825	0.002776	0.034008	0.106225	0.121542
0.332172	0.019012	0.099247	0.287459	0.256148		0.332172	-0.002301	0.009992	0.019705	0.036251		0.332172	0.009776	0.027662	0.090313	0.103863
0.33452	0.011637	0.093457	0.260387	0.22896		0.33452	0.0007	0.010037	0.017439	0.031668		0.33452	0.007858	0.024069	0.079117	0.087876
0.336867	0.010927	0.083752	0.244079	0.216309		0.336867	-0.000667	0.015062	0.022034	0.042443		0.336867	0.004103	0.037195	0.076447	0.073125
0.339215	0.010434	0.078269	0.229946	0.206457		0.339215	0.001132	0.022752	0.027103	0.051095		0.339215	0.006811	0.035449	0.072173	0.063903
0.341562	0.006843	0.077263	0.207679	0.18687		0.341562	-0.00174	0.028085	0.031437	0.056669		0.341562	0.004927	0.021073	0.066604	0.060802
0.34391	0.013261	0.071567	0.189861	0.180684		0.34391	-0.001844	0.023987	0.029144	0.052449		0.34391	0.003286	0.019231	0.061072	0.055822
0.346257	0.013137	0.058787	0.184933	0.18757		0.346257	-0.002512	0.018445	0.020498	0.03876		0.346257	0.003161	0.022241	0.055855	0.050502
0.348605	0.000992	0.047135	0.17668	0.183847		0.348605	0.001329	0.01939	0.017051	0.034101		0.348605	0.001385	0.017094	0.061456	0.052437
0.350952	0.001753	0.038824	0.154067	0.159388		0.350952	0.000656	0.025673	0.013952	0.035403		0.350952	0.000845	0.013721	0.069483	0.061196
0.3533	0.004195	0.043301	0.144605	0.149766		0.3533	-0.002264	0.030808	0.012047	0.039439		0.3533	0.002464	0.017521	0.071757	0.062765
0.355647	0.00434	0.041647	0.145977	0.151078		0.355647	-0.000301	0.024487	0.006336	0.023605		0.355647	-0.002186	0.016569	0.064495	0.052037
0.357995	-0.002001	0.034189	0.14609	0.145096		0.357995	0.000185	0.004551	-0.004981	-0.000811		0.357995	0.006312	0.020404	0.061509	0.047743
0.360342	0.003773	0.028956	0.140778	0.137446		0.360342	-8.5e-05	-0.006552	-0.004224	-0.02123		0.360342	-0.000619	0.027117	0.057875	0.041347
0.36269	0.002218	0.023244	0.124843	0.123182		0.36269	-0.001081	-0.001692	-0.000168	-0.030308		0.36269	0.007099	0.020762	0.049348	0.033423
0.365037	-0.000328	0.019019	0.106354	0.111779		0.365037	-0.000291	0.005699	0.003218	-0.022413		0.365037	0.006742	0.011262	0.041453	0.032126
0.367385	-0.000203	0.017919	0.092968	0.101075		0.367385	-0.000825	0.017474	0.012618	-0.008619		0.367385	0.002861	0.017502	0.045161	0.043232
0.369732	0.002798	0.024132	0.084759	0.091274		0.369732	0.000662	0.011768	0.007709	-0.004585		0.369732	0.007623	0.0279	0.052479	0.05334
0.37208	-0.000219	0.029755	0.078926	0.079356		0.37208	5.8e-05	0.003654	0.006704	-0.004915		0.37208	-0.000726	0.013424	0.044943	0.047806
0.374427	-0.005174	0.018086	0.074049	0.070579		0.374427	0.003014	-0.002259	0.004289	-0.00369		0.374427	-0.004141	0.002761	0.031204	0.02971
0.376775	-0.000942	0.017381	0.064583	0.063672		0.376775	-0.000584	0.000591	0.003567	0.000289		0.376775	-0.000667	0.003306	0.02429	0.018637
0.379122	-0.005348	0.031026	0.055885	0.056298		0.379122	0.005817	0.009844	0.003266	0.00688		0.379122	0.001504	0.012867	0.028063	0.019395
0.38147	-0.001554	0.027123	0.05033	0.05017		0.38147	0.002124	0.016137	0.003381	0.010763		0.38147	0.003931	0.014115	0.028573	0.017651
0.383817	-0.00307	0.017241	0.050936	0.050369		0.383817	0.000694	0.010859	-0.000253	0.008031		0.383817	0.00238	0.012109	0.027778	0.016978
0.386165	0.002459	0.013076	0.04685	0.047301		0.386165	0.000573	-0.001506	-0.004482	-0.000104		0.386165	0.006021	0.010629	0.027212	0.021008
0.388512	0.004054	0.015489	0.042353	0.042593		0.388512	-0.004124	-0.007264	-0.005471	-0.00606		0.388512	0.001128	0.007769	0.029497	0.031392
0.39086	0.005242	0.011299	0.040287	0.041345		0.39086	-0.002694	-0.005774	-0.002916	-0.007377		0.39086	0.005798	0.005378	0.02208	0.025915
0.393207	0.003794	0.010983	0.04266	0.044546		0.393207	0.00262	-0.000648	0.005462	3.9e-05		0.393207	0.001746	0.009678	0.016291	0.014326
0.395555	0.003073	0.012449	0.046274	0.03939		0.395555	-0.002685	0.004166	0.007557	-0.001771		0.395555	-0.00186	0.001743	0.009742	0.002651
0.397902	0.000368	0.017004	0.044128	0.028774		0.397902	-0.005818	0.012632	0.011766	0.001774		0.397902	0.002413	0.002078	0.016963	0.005311
0.40025	0.001118	0.015807	0.036373	0.021516		0.40025	0.004244	0.016454	0.010792	-0.000976		0.40025	-0.002437	0.007899	0.026567	0.011516
0.402597	0.001053	0.011137	0.03409	0.028623		0.402597	0.001634	0.014848	0.005596	-0.007017		0.402597	-0.006499	-0.000951	0.02039	0.013889
0.404945	0.003499	0.012761	0.035485	0.038747		0.404945	9.3e-05	0.011896	0.001734	-0.012649		0.404945	-0.002146	-0.01225	0.011889	0.007317
0.407292	0.000968	0.012053	0.028723	0.028436		0.407292	0.002641	0.005951	-0.001947	-0.019283		0.407292	0.001062	-0.001693	0.009136	0.002342
0.40964	0.010142	0.016468	0.01848	0.009816		0.40964	-0.003804	0.001629	-0.003806	-0.020961		0.40964	0.002984	0.011114	0.013575	-0.001569
0.411987	0.001194	0.01605	0.017342	0.009104		0.411987	-1e-05	0.000277	-0.003494	-0.018024		0.411987	-0.001455	0.012561	0.013587	-0.00207
0.414335	0.001916	0.013093	0.019474	0.014467		0.414335	-0.00035	0.000121	-0.001726	-0.010473		0.414335	0.004237	0.007838	0.004616	-0.005116
0.416682	0.00039	0.011697	0.016622	0.015584		0.416682	0.0037	0.001137	0.002657	-0.005343		0.416682	0.006244	0.004487	-0.005473	-0.005535
0.41903	-0.003324	0.007681	0.009414	0.010954		0.41903	0.001235	0.002983	0.00802	0.001145		0.41903	-0.001936	0.005731	-0.002977	0.003377
0.421377	0.0023	-0.003371	0.003479	0.005401		0.421377	0.00036	0.005751	0.009703	-0.00115		0.421377	0.00338	0.006427	0.010607	0.017352
0.423725	-0.00278	-0.009252	0.000461	0.000447		0.423725	-0.003122	0.00387	0.004126	-0.004258		0.423725	0.004294	0.008011	0.021289	0.025014
0.426072	-0.001455	-0.002455	0.005453	0.01301		0.426072	0.001875	0.00305	-0.000998	-0.007867		0.426072	0.00545	0.013623	0.019558	0.015071
0.42842	-0.00154	0.008743	0.009897	0.021356		0.42842	0.002683	0.001894	-0.004365	-0.004303		0.42842	0.00263	0.013259	0.009972	-0.00887
0.430767	-0.005392	0.008056	0.006806	0.014437		0.430767	0.000329	-0.003403	-0.007619	-0.005716		0.430767	-0.002296	0.007693	0.011289	-0.019419
0.433115	0.006199	0.006409	0.010381	0.007912		0.433115	-0.002842	0.000287	-0.000678	-0.000137		0.433115	6.8e-05	0.005007	0.015815	-0.012406
0.435462	0.006318	0.007171	0.01309	0.012917		0.435462	0.001204	0.001615	0.00122	0.001831		0.435462	-0.000276	-0.006556	0.009782	-0.005039
0.43781	0.002188	0.001222	0.016347	0.020715		0.43781	0.003495	0.00041	0.00085	-0.003523		0.43781	-0.005031	-0.012236	-0.003071	-0.003164
0.440157	0.001537	-0.004992	0.012093	0.015725		0.440157	0.001105	-0.00353	-0.004687	-0.009271		0.440157	-0.003337	-0.005634	-0.009812	-0.000896
0.442505	-0.006158	-0.006932	0.00725	0.002689		0.442505	-0.001016	-0.006343	-0.005693	-0.014944		0.442505	0.00048	-0.003677	-0.005021	0.003881
0.444852	-0.002535	-0.000484	0.007354	0.003057		0.444852	0.001194	-0.00273	-0.00148	-0.00973		0.444852	-0.000761	-0.002488	-0.000941	0.007852
0.4472	-0.00133	0.010809	0.014416	0.013566		0.4472	-0.002073	0.006422	0.012356	0.00373		0.4472	0.002642	-0.010292	0.001335	0.011609
0.449547	5.5e-05	0.011129	0.024236	0.022348		0.449547	-0.004726	0.011273	0.020531	0.008375		0.449547	-0.000194	-0.005035	0.00226	0.013382
0.451895	0.000518	0.005096	0.023405	0.019475		0.451895	-0.001	0.015578	0.028562	0.017927		0.451895	-0.002152	0.004175	0.001094	0.013919
0.454242	0.001221	0.00147	0.00878	0.010203		0.454242	0.002935	0.009998	0.024702	0.012471		0.454242	-0.000408	0.004487	-0.00102	0.018006
0.45659	0.00032	-0.003526	-0.007827	-0.004777		0.45659	0.001755	0.000319	0.016839	0.005496		0.45659	0.00093	0.003812	0.001752	0.017301
0.458937	0.00014	-0.005885	-0.010635	-0.010927		0.458937	-0.002149	-0.009556	0.00677	-0.000717		0.458937	-0.001518	8.8e-05	0.004075	0.007199
0.461285	-0.003193	0.000291	-0.006254	-0.0114		0.461285	0.002666	-0.014013	0.000305	-0.003222		0.461285	8.8e-05	0.00167	0.005618	-0.003299
0.463632	0.006238	-0.001948	-0.005438	-0.006772		0.463632	5.1e-05	-0.011126	-0.002728	-0.002166		0.463632	-0.002832	-0.002255	0.001829	-0.006149
0.46598	-0.004504	-0.00733	-0.005013	0.003402		0.46598	-0.002346	-0.008479	-0.002863	0.002209		0.46598	-0.00202	-0.009191	-0.009097	-0.011038
0.468327	-0.003854	-0.00775	-0.004285	0.01069		0.468327	-0.001925	-0.005948	-0.002998	0.000509		0.468327	-0.003764	-0.005973	-0.013778	-0.012121
0.470675	0.002866	0.003401	-0.00196	0.008334		0.470675	-0.001539	-0.005102	-0.001372	-0.002102		0.470675	0.00041	0.002601	-0.007141	-0.004987
0.473022	-0.000855	0.003806	-0.002008	0.006073		0.473022	-0.003419	-0.008045	-0.001748	-0.00409		0.473022	-0.001494	0.004861	0.000774	-0.000508
0.47537	0.001258	-0.003189	0.000572	0.003684		0.47537	0.002009	-0.005323	0.001883	-0.001254		0.47537	0.001231	0.001254	0.003316	0.006351
0.477717	0.004389	0.005471	0.008302	0.005285		0.477717	-0.00447	0.002527	0.00854	0.002098		0.477717	0.001557	-0.001783	0.003786	0.008074
0.480065	0.002759	0.011934	0.012192	0.008042		0.480065	-0.003907	0.007	0.013921	0.008224		0.480065	-0.001621	-0.006067	-0.0028	0.001335
0.482412	-0.001915	0.00152	0.004759	-0.001697		0.482412	-0.001125	0.00742	0.013455	0.009231		0.482412	-0.00288	-0.007039	-0.007741	-0.006477
0.48476	-0.001944	-0.004965	-0.002134	-0.009294		0.48476	0.00592	0.00471	0.009967	0.003829		0.48476	0.001606	0.000697	-0.002532	-0.005198
0.487108	0.000895	0.010661	0.000299	-0.008394		0.487108	0.004391	0.002738	0.003652	-0.000538		0.487108	0.002281	0.01304	0.009819	0.002806
0.489455	-0.00052	0.013556	0.010126	-0.005035		0.489455	-0.00187	0.003832	0.003709	0.001956		0.489455	-0.000378	0.008996	0.012349	0.004414
0.491803	0.002485	0.00706	0.016098	-0.001678		0.491803	0.00187	0.001872	0.004488	0.003894		0.491803	0.002823	-0.001571	0.000583	-0.006345
0.49415	0.002955	0.002357	0.011218	-0.007301		0.49415	-0.000702	-0.001985	0.009757	0.010296		0.49415	0.004036	-0.004457	-0.00672	-0.010084
0.496498	0.000915	-0.000884	-0.000375	-0.018491		0.496498	0.000824	-0.003964	0.013516	0.013226		0.496498	0.003144	-0.002769	-0.004	-0.00472
0.498845	0.003309	0.003924	-0.009956	-0.024496		0.498845	-0.00071	-0.002237	0.016905	0.013302		0.498845	-0.001806	-0.002261	-0.003583	-0.003025
0.501193	-0.002671	0.007332	-0.006971	-0.019584		0.501193	0.001649	0.003125	0.019733	0.017534		0.501193	-0.001867	-0.008769	-0.009388	-0.005115
0.50354	0.000208	0.004209	-0.001671	-0.012767		0.50354	1.4e-05	0.008188	0.017032	0.013784		0.50354	0.001793	-0.010298	-0.008931	-0.008588
0.505888	0.004703	0.004386	0.001799	-0.0032		0.505888	0.000871	0.006009	0.013187	0.015265		0.505888	0.001844	0.006028	0.003864	-0.000492
0.508235	-0.001033	0.00274	0.001222	0.00524		0.508235	-0.002767	-9.6e-05	0.003642	0.008141		0.508235	0.000777	0.011304	0.007316	0.007485
0.510583	0.000182	-0.004313	0.00027	0.011394		0.510583	-0.001228	-0.007981	-0.001751	0.000416		0.510583	-0.003843	0.00256	-0.002927	0.00262
0.51293	-0.002981	-0.007075	-0.004647	0.004214		0.51293	-0.000577	-0.008502	-0.006918	-0.003134		0.51293	-0.000434	-0.005585	-0.003816	-0.001404
0.515278	-0.002021	-0.001785	-0.001349	0.003161		0.515278	0.00114	-0.006715	-0.007362	-0.006701		0.515278	-0.001168	0.002181	0.005411	-0.003115
0.517625	0.000643	0.004904	0.001592	0.005304		0.517625	0.00123	-0.005303	-0.011397	-0.016353		0.517625	-0.000968	0.010209	0.004241	-0.004985
0.519973	-0.003374	-0.005355	2.9e-05	0.00845		0.519973	-0.000468	-0.004937	-0.010852	-0.02318		0.519973	0.001758	-0.003223	-0.004012	-0.016641
0.52232	-0.00309	-0.015986	-0.008959	-0.003874		0.52232	0.000655	-0.005818	-0.012509	-0.034752		0.52232	-0.003556	-0.010519	-0.006592	-0.023614
0.524668	0.000959	-0.010983	-0.013102	-0.018571		0.524668	0.004363	-0.007478	-0.013368	-0.038166		0.524668	0.001876	0.005683	0.005455	-0.01375
0.527015	-6.5e-05	-0.006791	-0.010697	-0.024862		0.527015	0.001308	-0.007947	-0.015153	-0.036743		0.527015	0.00222	0.011696	0.00795	-0.005299
0.529363	-0.00145	-0.008107	-0.004143	-0.016545		0.529363	0.002026	-0.008215	-0.016175	-0.0285		0.529363	-0.001844	0.005523	0.006469	0.000148
0.53171	-0.003951	-0.003643	0.001456	-0.006082		0.53171	0.002557	-0.009041	-0.016426	-0.017028		0.53171	-0.003847	0.005266	0.008996	0.006232
0.534058	-0.001712	0.002976	0.007673	0.003251		0.534058	0.000792	-0.008035	-0.014423	-0.005815		0.534058	-0.002007	0.005862	0.013638	0.009117
0.536405	0.00014	-0.001319	0.006415	0.007196		0.536405	-0.001778	-0.005342	-0.009926	0.005718		0.536405	0.004088	-0.00182	0.004579	0.00207
0.538753	-0.0003	-0.003879	0.00723	0.013299		0.538753	0.002044	-0.000767	-0.005242	0.010108		0.538753	0.000162	-0.011085	-0.008628	-0.002851
0.5411	-0.000519	-0.00463	0.005827	0.014317		0.5411	0.001364	0.003677	-0.000376	0.012944		0.5411	0.001342	-0.009611	-0.01193	0.002971
0.543448	0.000318	-0.002347	0.008398	0.013176		0.543448	0.001945	0.009873	0.002743	0.009503		0.543448	0.003288	-0.001318	-0.004109	0.013345
0.545795	0.00159	0.009544	0.011173	0.010469		0.545795	-0.002823	0.017309	0.009239	0.011179		0.545795	0.001416	0.003838	0.001463	0.01525
0.548143	-0.001641	0.008144	0.012516	0.0055		0.548143	0.000549	0.018822	0.011186	0.006532		0.548143	-0.0024	0.002917	0.000614	0.009524
0.55049	-0.000996	0.004176	0.007597	-0.004589		0.55049	0.000899	0.015241	0.014589	0.004499		0.55049	-0.002978	-0.001901	-0.000729	0.004824
0.552838	-0.000729	-0.001463	0.003724	-0.009464		0.552838	-0.000646	0.008816	0.009777	-0.002744		0.552838	0.005644	0.000952	-0.000983	0.006217
0.555185	0.000867	-0.004118	0.002737	-0.015021		0.555185	0.003596	0.000565	0.000778	-0.016614		0.555185	-0.003637	0.002754	0.00119	0.005694
0.557533	0.00379	-0.000439	0.001144	-0.010993		0.557533	-0.001689	-0.006971	-0.007993	-0.026844		0.557533	0.000258	-0.00308	0.001248	0.000823
0.55988	-0.001681	0.002971	-0.002823	-0.009426		0.55988	0.00048	-0.013829	-0.013451	-0.031987		0.55988	0.001484	-0.002827	0.00396	0.002701
0.562228	-0.001788	-0.000442	-0.007026	-0.013589		0.562228	-0.001266	-0.012723	-0.011742	-0.023754		0.562228	-0.001171	0.004802	0.006546	0.007502
0.564575	-0.002441	-0.00274	-0.002196	-0.014418		0.564575	-0.001715	-0.005303	-0.003881	-0.010942		0.564575	0.0031	0.005599	0.00183	0.003506
0.566923	-0.001895	-0.00229	0.001783	-0.00969		0.566923	-0.001043	0.002144	0.001705	-0.000149		0.566923	0.000401	-0.000755	-0.001047	0.000118
0.56927	0.001061	-0.000386	0.00181	-0.002681		0.56927	-0.002256	0.003894	8.3e-05	-0.00157		0.56927	-0.000994	-0.000513	0.002085	0.003307
0.571618	-0.00244	-0.004899	0.000101	0.000378		0.571618	0.001229	8.1e-05	-0.004895	-0.008017		0.571618	0.003266	0.006044	0.010412	0.017463
0.573965	-0.002386	-0.008375	0.002116	0.009289		0.573965	0.00326	-0.004445	-0.011128	-0.016427		0.573965	-0.002257	0.005379	0.007631	0.019095
0.576313	-0.001378	-0.002171	0.004884	0.016003		0.576313	-0.002245	-0.010926	-0.018977	-0.0237		0.576313	-0.002773	0.001266	-0.003439	0.007152
0.57866	0.002656	0.006002	0.004034	0.017059		0.57866	0.001622	-0.014388	-0.021458	-0.024838		0.57866	-0.001655	-0.008075	-0.011599	-0.001046
0.581008	-0.000687	0.005807	0.004771	0.017623		0.581008	-0.001996	-0.01733	-0.023342	-0.025737		0.581008	-0.001182	-0.009042	-0.003605	0.004356
0.583355	0.001626	0.002871	0.004539	0.015228		0.583355	-0.002512	-0.018104	-0.020942	-0.02378		0.583355	0.000795	0.002611	0.003792	0.007287
0.585703	0.00015	0.003854	0.00558	0.017341		0.585703	-0.004168	-0.018046	-0.017943	-0.022791		0.585703	-0.000859	0.006872	0.006537	0.002869
0.58805	0.000779	0.001452	0.000735	0.006826		0.58805	-0.000682	-0.012001	-0.011291	-0.016485		0.58805	0.00108	0.003675	0.001986	-0.006
0.590398	-0.00066	-0.004201	-0.003764	-0.005443		0.590398	-0.001139	-0.010088	-0.006386	-0.012942		0.590398	0.002537	0.00213	-0.001753	-0.009901
0.592745	-0.000989	-0.007835	-0.004636	-0.008306		0.592745	-0.002755	-0.006837	-0.003042	-0.010387		0.592745	-0.002267	-0.000545	-0.003238	-0.010854
0.595093	0.001174	-0.002144	-0.003541	0.000912		0.595093	-0.002654	-0.005228	-0.000757	-0.009814		0.595093	0.00091	-0.000516	-0.002419	-0.009579

## Sheet: SI Fig. 4
Analytical ultracentrifugation analysis of CD163 bound to Hb or HpSPHb - all replicates
7 µM CD163 + 40 µM Hb
Replicate 1
Data
Radius (cm)
6.1346	6.05764	2.55893	1.41495	0.871387	0.558657	0.360637	0.235054	0.167038	0.118768	0.083566	0.057581	0.026206	0.016736	0.001534	-0.00702	-0.00695	-0.0072	-0.02121	-0.02454	-0.0255	-0.03144	-0.03567	-0.03219	-0.032	-0.02954	-0.02627	-0.02286	-0.01696	-0.0176	-0.0145	-0.00826	-0.00764	0.000226	0.005471	0.007158	0.01131	0.014712	0.017374	0.018344	0.022429	0.026408	0.028496	0.029494	0.032032	0.035887	0.034422	0.037876	0.040782	0.044085
6.1353	6.23566	2.61491	1.44467	0.886772	0.569253	0.369663	0.24095	0.166484	0.115814	0.080282	0.055007	0.021362	0.011181	-0.00359	-0.01298	-0.01412	-0.01301	-0.02772	-0.03227	-0.0331	-0.03968	-0.04402	-0.03949	-0.04032	-0.03774	-0.03243	-0.02725	-0.01796	-0.02078	-0.01328	-0.00672	-0.00847	0.003302	0.010087	0.009453	0.015276	0.021177	0.02289	0.01928	0.027135	0.033404	0.035382	0.033109	0.037908	0.041443	0.039698	0.040202	0.047177	0.0532
6.1361	6.40801	2.68599	1.48737	0.9212	0.591871	0.387031	0.252988	0.175722	0.123382	0.08569	0.059715	0.02717	0.016479	0.001898	-0.0076	-0.0091	-0.01053	-0.02368	-0.02785	-0.02959	-0.03447	-0.03792	-0.03538	-0.03726	-0.03419	-0.03124	-0.02881	-0.0228	-0.02238	-0.0178	-0.01022	-0.01134	-0.00027	0.005715	0.006161	0.010934	0.016215	0.018388	0.015508	0.023303	0.029262	0.03194	0.030467	0.034655	0.037872	0.036926	0.03828	0.045066	0.050958
6.1368	6.54609	2.76484	1.53502	0.959857	0.617458	0.405218	0.267785	0.190399	0.136089	0.095957	0.067092	0.038127	0.027496	0.011075	0.001051	-0.00176	-0.00564	-0.01704	-0.01986	-0.02303	-0.0257	-0.02877	-0.02924	-0.03061	-0.02785	-0.02769	-0.02681	-0.02292	-0.02105	-0.01953	-0.01326	-0.01235	-0.00619	-0.00067	0.002878	0.006401	0.008682	0.012105	0.012615	0.01543	0.020249	0.024227	0.025304	0.026372	0.029258	0.029753	0.033297	0.035923	0.039235
6.1376	6.66183	2.83571	1.58353	0.99714	0.63833	0.42248	0.286447	0.205951	0.150211	0.109319	0.078255	0.049989	0.037869	0.023387	0.012754	0.009507	0.004583	-0.00519	-0.00972	-0.01375	-0.01617	-0.02026	-0.02046	-0.02426	-0.0213	-0.02482	-0.02428	-0.02353	-0.01988	-0.02102	-0.01594	-0.01256	-0.0092	-0.00468	0.000851	0.001953	0.005385	0.007057	0.010978	0.009913	0.013872	0.01789	0.020117	0.020255	0.024361	0.024656	0.02903	0.029385	0.031208
6.1383	6.78959	2.89437	1.61924	1.01821	0.649666	0.432486	0.295042	0.214437	0.157567	0.114494	0.08486	0.054395	0.042614	0.026112	0.015219	0.012162	0.008119	-0.00187	-0.00489	-0.00896	-0.01117	-0.01663	-0.01572	-0.01894	-0.017	-0.02091	-0.02141	-0.01983	-0.01728	-0.01974	-0.01508	-0.0108	-0.00949	-0.00502	0.001826	0.002058	0.00298	0.006332	0.011523	0.008448	0.012607	0.016115	0.020722	0.01834	0.021646	0.023551	0.029155	0.02557	0.027013
6.1391	6.93241	2.94899	1.63797	1.0278	0.652691	0.432281	0.292879	0.213373	0.153073	0.11297	0.082765	0.04901	0.0375	0.021318	0.010585	0.007837	0.005223	-0.00493	-0.00904	-0.01185	-0.01588	-0.02051	-0.01789	-0.01991	-0.01843	-0.01911	-0.01843	-0.01472	-0.0134	-0.01426	-0.00935	-0.00674	-0.00286	0.000945	0.006202	0.007054	0.009116	0.012278	0.016508	0.014304	0.017842	0.02299	0.025918	0.025026	0.028292	0.030427	0.03348	0.031936	0.034649
6.1398	7.09262	3.01799	1.66689	1.04289	0.661046	0.427976	0.285003	0.205727	0.145828	0.104585	0.07607	0.040275	0.028385	0.011353	0.00116	-0.00059	-0.00135	-0.0141	-0.01747	-0.0208	-0.02537	-0.03006	-0.02588	-0.02732	-0.0249	-0.02198	-0.02058	-0.01504	-0.01489	-0.01093	-0.0064	-0.00541	0.002055	0.00619	0.009497	0.012279	0.01511	0.018963	0.018783	0.021328	0.025207	0.029935	0.031672	0.032011	0.035557	0.037021	0.038845	0.039981	0.045423
6.1405	7.26523	3.1057	1.71896	1.07532	0.683557	0.439478	0.292325	0.207999	0.148648	0.105866	0.074272	0.041216	0.029706	0.011574	0.001841	-0.00166	-0.00559	-0.01751	-0.0199	-0.02462	-0.02746	-0.03331	-0.03116	-0.03247	-0.03128	-0.02941	-0.02814	-0.02085	-0.02093	-0.01616	-0.0103	-0.00984	-0.00124	0.004521	0.006448	0.01119	0.014191	0.017324	0.017885	0.023	0.026979	0.029656	0.031264	0.033112	0.035638	0.037222	0.038536	0.041462	0.046685
6.1413	7.42161	3.1908	1.77672	1.11257	0.711617	0.464887	0.312374	0.224828	0.162908	0.118846	0.088441	0.055996	0.042766	0.025234	0.01488	0.011343	0.005689	-0.00577	-0.00882	-0.01303	-0.01606	-0.02166	-0.02194	-0.02481	-0.02359	-0.02717	-0.02742	-0.02379	-0.02247	-0.02195	-0.01661	-0.01577	-0.00908	-0.00362	-0.00026	0.00446	0.007361	0.008854	0.011594	0.015339	0.018538	0.020206	0.021453	0.026002	0.028017	0.027512	0.031056	0.032691	0.037565
6.142	7.54378	3.26095	1.81254	1.13225	0.732356	0.481566	0.321523	0.235307	0.169127	0.124704	0.0956	0.063864	0.050184	0.031312	0.020939	0.017762	0.013428	0.000263	-0.00314	-0.00712	-0.01054	-0.01644	-0.01547	-0.019	-0.01773	-0.02115	-0.02119	-0.0194	-0.01795	-0.01976	-0.01585	-0.01328	-0.01005	-0.00506	0.000656	0.001538	0.00393	0.006222	0.010953	0.010698	0.012917	0.015095	0.018122	0.02106	0.023366	0.023501	0.028085	0.02655	0.029293
6.1428	7.6704	3.322	1.83463	1.14173	0.732938	0.482488	0.318716	0.230039	0.16145	0.116897	0.088862	0.052957	0.041327	0.022835	0.012522	0.010334	0.007461	-0.00779	-0.01103	-0.01358	-0.01944	-0.02461	-0.0211	-0.02325	-0.02233	-0.02156	-0.01937	-0.01383	-0.01524	-0.01328	-0.00834	-0.00754	-0.00213	0.003222	0.005889	0.010071	0.012333	0.014785	0.017775	0.018991	0.02149	0.023847	0.025875	0.029133	0.032139	0.031684	0.036678	0.035143	0.037896
6.1435	7.82454	3.39353	1.88228	1.16437	0.739972	0.486451	0.317068	0.221382	0.154183	0.10878	0.078775	0.04303	0.02917	0.011228	0.001195	-0.00117	-0.00452	-0.01873	-0.02114	-0.02423	-0.02882	-0.03401	-0.03085	-0.03126	-0.03033	-0.027	-0.02486	-0.01645	-0.01781	-0.01217	-0.00744	-0.00856	0.001241	0.006415	0.007382	0.014324	0.018286	0.019538	0.021228	0.027444	0.028932	0.03084	0.031088	0.037616	0.039612	0.037666	0.04207	0.044576	0.048329
6.1442	7.96163	3.48566	1.94553	1.20017	0.767593	0.508293	0.3329	0.237464	0.165274	0.120352	0.086858	0.055392	0.039962	0.02198	0.010917	0.006599	-0.00105	-0.01201	-0.01453	-0.0194	-0.02104	-0.02582	-0.02614	-0.02882	-0.02712	-0.02969	-0.02943	-0.0236	-0.02361	-0.02093	-0.01607	-0.01524	-0.00692	-0.00247	0.000294	0.007796	0.010407	0.01158	0.01527	0.021125	0.022655	0.023412	0.02349	0.031048	0.033714	0.031448	0.036002	0.039048	0.042611
6.145	8.07871	3.57195	1.98894	1.22575	0.794304	0.530383	0.35115	0.253144	0.178125	0.134052	0.100727	0.068422	0.053852	0.03739	0.026277	0.022299	0.014856	0.003391	-0.00072	-0.00424	-0.00659	-0.01053	-0.01085	-0.01473	-0.01377	-0.01941	-0.0227	-0.02101	-0.01909	-0.02199	-0.01808	-0.01541	-0.01309	-0.00978	-0.00321	-0.00059	0.000557	0.00392	0.01009	0.010046	0.010895	0.013592	0.01675	0.018978	0.022434	0.022608	0.029002	0.026838	0.029011
6.1457	8.19787	3.6377	2.01636	1.23496	0.803598	0.529668	0.350295	0.248929	0.174529	0.127986	0.095062	0.060656	0.046086	0.026634	0.016661	0.013184	0.01051	-0.00409	-0.00768	-0.00939	-0.01362	-0.01807	-0.0152	-0.01679	-0.01496	-0.01412	-0.01585	-0.01262	-0.01104	-0.01329	-0.00975	-0.00585	-0.00648	-0.00203	0.005028	0.004461	0.005192	0.009324	0.016085	0.0131	0.014769	0.018357	0.022694	0.022192	0.025468	0.027903	0.034127	0.028922	0.029945
6.1465	8.32932	3.7112	2.06536	1.26907	0.818429	0.534999	0.354776	0.25037	0.174781	0.129768	0.089713	0.054448	0.039308	0.019896	0.008212	0.004875	-0.00032	-0.01416	-0.01818	-0.02197	-0.02556	-0.03088	-0.02922	-0.03044	-0.02971	-0.02801	-0.02553	-0.017	-0.0192	-0.01318	-0.0085	-0.00948	0.000128	0.004323	0.005459	0.011142	0.013084	0.016266	0.017626	0.023021	0.02495	0.027159	0.027626	0.031134	0.03431	0.034344	0.038838	0.039214	0.043197
6.1472	8.45824	3.79198	2.13134	1.31287	0.849954	0.564364	0.376781	0.269385	0.195265	0.147963	0.108218	0.073123	0.053933	0.03338	0.020947	0.01679	0.010917	-0.0026	-0.00741	-0.01146	-0.0152	-0.0214	-0.02167	-0.02504	-0.02519	-0.02908	-0.02906	-0.02533	-0.0263	-0.02352	-0.01881	-0.01981	-0.01169	-0.00662	-0.00598	0.000127	0.004278	0.005191	0.006601	0.014366	0.016275	0.017433	0.015481	0.023349	0.025115	0.022949	0.026703	0.030799	0.036941
6.1479	8.55607	3.85516	2.181	1.32996	0.862647	0.575656	0.380013	0.275418	0.197958	0.152915	0.114041	0.078935	0.061585	0.038933	0.02559	0.021582	0.017628	0.003154	-0.00249	-0.0062	-0.01115	-0.0168	-0.01563	-0.01826	-0.01777	-0.02011	-0.02042	-0.01818	-0.01846	-0.01967	-0.01506	-0.01354	-0.01084	-0.0068	-0.0018	-0.0006	0.000651	0.003543	0.008553	0.008559	0.010738	0.013285	0.015113	0.017271	0.020047	0.019551	0.026016	0.023821	0.025724
6.1487	8.64725	3.9168	2.231	1.35411	0.86699	0.57388	0.374267	0.264441	0.186491	0.142019	0.102204	0.065829	0.048909	0.029987	0.016054	0.012877	0.010182	-0.00523	-0.01116	-0.01457	-0.02055	-0.02521	-0.02347	-0.02489	-0.02413	-0.02062	-0.02022	-0.01457	-0.01597	-0.01255	-0.00835	-0.00787	-0.00213	0.001144	0.005491	0.007703	0.009735	0.012457	0.016287	0.017003	0.018842	0.022689	0.024967	0.026075	0.028651	0.029555	0.034679	0.032545	0.034138
6.1494	8.74615	3.99364	2.29231	1.39351	0.896537	0.591338	0.387134	0.270408	0.194928	0.146255	0.104321	0.071126	0.052036	0.031203	0.01809	0.012943	0.00743	-0.00619	-0.01112	-0.01567	-0.02057	-0.02536	-0.02607	-0.02928	-0.02899	-0.02993	-0.02873	-0.02326	-0.02414	-0.02009	-0.0145	-0.01574	-0.00689	-0.00243	-0.00067	0.00571	0.008362	0.009423	0.011644	0.018029	0.019799	0.021966	0.022733	0.027961	0.029638	0.028112	0.033126	0.034702	0.036794
6.1502	8.83756	4.06703	2.34811	1.42077	0.918019	0.601989	0.402676	0.28302	0.20041	0.158568	0.113183	0.080168	0.061297	0.039725	0.025582	0.021735	0.015471	0.002946	-0.00188	-0.00656	-0.01039	-0.01616	-0.01551	-0.01887	-0.01822	-0.02124	-0.02246	-0.01981	-0.02087	-0.02055	-0.01612	-0.01528	-0.01009	-0.00677	-0.00282	0.001191	0.002863	0.004936	0.008666	0.011931	0.01304	0.015348	0.016375	0.022293	0.024049	0.021794	0.027168	0.028754	0.030506
6.1509	8.91905	4.13236	2.39751	1.45376	0.925949	0.604468	0.401756	0.27894	0.19437	0.149697	0.109262	0.073028	0.052847	0.031535	0.019932	0.015035	0.010111	-0.00308	-0.00766	-0.01202	-0.01669	-0.0223	-0.01986	-0.02144	-0.02018	-0.01706	-0.01647	-0.01273	-0.01363	-0.0124	-0.00893	-0.00733	-0.00366	0.000142	0.004489	0.006771	0.008423	0.010805	0.014746	0.014471	0.01663	0.018198	0.021285	0.024253	0.026759	0.026424	0.031958	0.029663	0.030856
6.1517	9.00276	4.20081	2.45862	1.49684	0.953998	0.624257	0.411924	0.289949	0.206089	0.154797	0.110401	0.079376	0.058516	0.037134	0.022761	0.016584	0.00832	-0.00382	-0.00806	-0.01343	-0.01726	-0.0247	-0.02478	-0.02816	-0.02788	-0.02901	-0.02732	-0.0216	-0.02388	-0.01938	-0.01478	-0.01535	-0.00597	-0.00199	-0.00107	0.0064	0.008082	0.009574	0.010645	0.01713	0.019089	0.020467	0.021284	0.026492	0.028698	0.027302	0.031327	0.033532	0.036525
6.1524	9.08584	4.27367	2.51959	1.53523	0.97757	0.63879	0.424007	0.299801	0.214172	0.168469	0.118824	0.083029	0.064109	0.044307	0.030673	0.023356	0.016632	0.004207	-0.00053	-0.00582	-0.01036	-0.01663	-0.01739	-0.01886	-0.01954	-0.02268	-0.02224	-0.02025	-0.02173	-0.0207	-0.01636	-0.01695	-0.01069	-0.00668	-0.00563	0.000983	0.002835	0.003987	0.005947	0.010972	0.013021	0.012189	0.013357	0.020525	0.022221	0.020515	0.023479	0.026785	0.030768
6.1531	9.15979	4.33864	2.57277	1.57626	0.998511	0.648881	0.426678	0.294342	0.214072	0.16368	0.117815	0.08004	0.05616	0.034957	0.020574	0.014357	0.007924	-0.00506	-0.00879	-0.01411	-0.01942	-0.02566	-0.02346	-0.02597	-0.0252	-0.02206	-0.02071	-0.01621	-0.01732	-0.01525	-0.01027	-0.01029	-0.00464	-0.00118	0.000921	0.006084	0.007565	0.008917	0.013588	0.014443	0.015412	0.01628	0.019178	0.023486	0.026392	0.025046	0.03021	0.028026	0.029739
6.1539	9.22703	4.40947	2.6276	1.6223	1.03127	0.666076	0.437943	0.301318	0.218807	0.169355	0.12161	0.088315	0.064855	0.042253	0.02524	0.017813	0.008269	-0.00374	-0.00688	-0.01301	-0.0168	-0.02398	-0.02344	-0.02779	-0.02687	-0.0298	-0.02905	-0.02504	-0.02679	-0.02264	-0.01862	-0.0185	-0.01033	-0.0058	-0.00568	0.003179	0.006441	0.006153	0.008543	0.015679	0.017188	0.016475	0.017863	0.025731	0.027607	0.024942	0.029356	0.031911	0.034894
6.1546	9.29132	4.48263	2.6843	1.6645	1.05789	0.677634	0.447362	0.303936	0.216175	0.169643	0.121908	0.084413	0.062803	0.043241	0.028527	0.02202	0.013936	0.002102	-0.00151	-0.00625	-0.01149	-0.01825	-0.01662	-0.01862	-0.01824	-0.0189	-0.01981	-0.01845	-0.01884	-0.01963	-0.01683	-0.01405	-0.01172	-0.00786	-0.0057	0.000387	0.002218	0.001551	0.008491	0.010526	0.011006	0.009943	0.014561	0.019509	0.021715	0.020889	0.026143	0.025609	0.028572
6.1554	9.34725	4.54904	2.73919	1.70768	1.08586	0.695133	0.45401	0.307884	0.219574	0.165262	0.118247	0.082132	0.058212	0.036529	0.022696	0.016279	0.007096	-0.00476	-0.00821	-0.01256	-0.01674	-0.02396	-0.02397	-0.02593	-0.02446	-0.02434	-0.0226	-0.01697	-0.01953	-0.01633	-0.01238	-0.01188	-0.00634	-0.00223	-0.00068	0.004976	0.006278	0.00771	0.01331	0.013755	0.015285	0.015252	0.018839	0.022158	0.025484	0.025118	0.031072	0.028708	0.03048
6.1561	9.40268	4.62387	2.79776	1.75257	1.12689	0.722147	0.471025	0.322418	0.230269	0.175706	0.122812	0.086407	0.063066	0.042324	0.026281	0.019233	0.01092	-0.00256	-0.0065	-0.01072	-0.01478	-0.02127	-0.02166	-0.02429	-0.02379	-0.02655	-0.02582	-0.02326	-0.02493	-0.02345	-0.0183	-0.01795	-0.0114	-0.00644	-0.0067	0.00074	0.003162	0.003144	0.006184	0.01174	0.013009	0.011546	0.012934	0.019542	0.022788	0.020053	0.024877	0.027822	0.030975
6.1568	9.45196	4.69949	2.8561	1.79141	1.16183	0.742636	0.487923	0.331397	0.237098	0.180575	0.12678	0.083985	0.060245	0.038223	0.02333	0.017572	0.009788	-0.0042	-0.00736	-0.01217	-0.01674	-0.02339	-0.0227	-0.02479	-0.02376	-0.02289	-0.02204	-0.01848	-0.02042	-0.02042	-0.0162	-0.0145	-0.01114	-0.00599	-0.00412	0.000229	0.00292	0.002063	0.007793	0.008688	0.011698	0.010335	0.012663	0.016471	0.019517	0.018891	0.024455	0.023521	0.024964
6.1576	9.49379	4.76205	2.91356	1.83509	1.19352	0.767687	0.504944	0.338678	0.245788	0.185806	0.132181	0.090526	0.064805	0.038833	0.02278	0.016123	0.00849	-0.00552	-0.00875	-0.01433	-0.01696	-0.02344	-0.02344	-0.02738	-0.02675	-0.02691	-0.02752	-0.02386	-0.02488	-0.02236	-0.0188	-0.01781	-0.01199	-0.0073	-0.00617	-0.00055	0.002352	0.001854	0.006214	0.010159	0.012078	0.011826	0.013863	0.017162	0.019418	0.019382	0.024416	0.024912	0.027674
6.1583	9.52793	4.82098	2.97035	1.88335	1.22214	0.791849	0.520805	0.34997	0.25076	0.191127	0.135382	0.093888	0.069857	0.043085	0.026382	0.018915	0.010511	-0.00452	-0.00883	-0.01379	-0.01719	-0.02301	-0.02313	-0.02567	-0.02486	-0.02404	-0.02471	-0.02092	-0.02163	-0.02113	-0.01808	-0.01695	-0.01222	-0.00892	-0.00564	-0.00167	-7.7e-05	0.000845	0.004406	0.007231	0.00872	0.009348	0.010755	0.014664	0.016709	0.015364	0.020658	0.022543	0.024966
6.1591	9.55163	4.87533	3.01714	1.924	1.24498	0.814212	0.534099	0.359433	0.257783	0.192921	0.137246	0.09492	0.06889	0.043319	0.027885	0.021068	0.011205	-0.0032	-0.00842	-0.01375	-0.01827	-0.02212	-0.02462	-0.02723	-0.02646	-0.02451	-0.02532	-0.02107	-0.02086	-0.01877	-0.01594	-0.01526	-0.00942	-0.00595	-0.00292	0.000125	0.001176	0.003268	0.005629	0.008004	0.010653	0.012481	0.013318	0.014557	0.017792	0.017897	0.022241	0.023406	0.024989
6.1598	9.57668	4.92898	3.05923	1.96177	1.26852	0.839221	0.550407	0.372681	0.268631	0.199079	0.141285	0.100269	0.072599	0.045837	0.029314	0.022106	0.013133	-0.00019	-0.00657	-0.0107	-0.01524	-0.01979	-0.02119	-0.02442	-0.02345	-0.0239	-0.02453	-0.02156	-0.02153	-0.02059	-0.01721	-0.01646	-0.01172	-0.0079	-0.00569	-0.00194	-0.00038	0.001857	0.002857	0.006593	0.009392	0.011069	0.011017	0.013085	0.016051	0.017486	0.018849	0.022415	0.025408
6.1605	9.59834	4.98948	3.11048	1.99798	1.29491	0.857274	0.56744	0.386414	0.277245	0.207002	0.144247	0.100322	0.074812	0.04696	0.029836	0.021839	0.012796	-0.00266	-0.00894	-0.01411	-0.01963	-0.02404	-0.02581	-0.02775	-0.0267	-0.02463	-0.02334	-0.02013	-0.01972	-0.01841	-0.01437	-0.01383	-0.00908	-0.0054	-0.00314	0.000536	0.001368	0.00272	0.00476	0.006995	0.009825	0.011262	0.01233	0.013008	0.015654	0.017108	0.018913	0.020248	0.022661
6.1613	9.61966	5.04857	3.16582	2.03402	1.32642	0.872084	0.587191	0.399395	0.285325	0.215133	0.150118	0.104612	0.075563	0.0497	0.032797	0.02533	0.014556	0.001471	-0.00375	-0.01158	-0.01533	-0.02032	-0.02344	-0.02738	-0.02649	-0.02594	-0.02695	-0.02611	-0.02331	-0.02176	-0.01718	-0.01778	-0.01053	-0.00724	-0.00496	-0.00046	0.001718	0.00234	0.003771	0.008066	0.011345	0.011423	0.01307	0.014938	0.016985	0.017229	0.019323	0.021699	0.022631
6.162	9.63996	5.10549	3.21788	2.07025	1.35277	0.892174	0.602591	0.411175	0.292065	0.219963	0.154538	0.112872	0.079812	0.05463	0.036977	0.02735	0.016826	0.004201	-0.0009	-0.00839	-0.01283	-0.01764	-0.01937	-0.02224	-0.02108	-0.02124	-0.02242	-0.02258	-0.01956	-0.02092	-0.01717	-0.01585	-0.0134	-0.00886	-0.00519	-0.00428	-0.00247	0.00054	0.001611	0.003276	0.007205	0.008243	0.00983	0.011528	0.013315	0.014809	0.016223	0.017289	0.018991
6.1628	9.65365	5.15637	3.265	2.10371	1.37488	0.910841	0.610068	0.423983	0.298392	0.22438	0.156525	0.11616	0.0854	0.062558	0.043664	0.033517	0.020044	0.009608	0.004367	-0.00341	-0.00781	-0.01426	-0.01623	-0.02013	-0.0197	-0.02101	-0.02311	-0.01745	-0.01887	-0.0192	-0.01542	-0.01416	-0.0098	-0.00732	-0.00334	-0.00348	-0.00186	0.001798	0.001688	0.002333	0.005732	0.00956	0.010868	0.010176	0.011852	0.013706	0.01561	0.014386	0.020228
6.1635	9.66187	5.20419	3.31132	2.13655	1.39976	0.928805	0.619342	0.434136	0.308686	0.227294	0.159209	0.118284	0.086133	0.064182	0.046818	0.037931	0.025028	0.014883	0.009471	0.002065	-0.00373	-0.01035	-0.01155	-0.01571	-0.01546	-0.01769	-0.02103	-0.0188	-0.01811	-0.0204	-0.01693	-0.0151	-0.0118	-0.00927	-0.00448	-0.00349	-0.00286	0.000932	0.002122	0.002487	0.004826	0.008414	0.011191	0.010199	0.011005	0.01257	0.015594	0.01438	0.019823
6.1643	9.67038	5.25755	3.35541	2.16762	1.41856	0.947574	0.630351	0.435595	0.316075	0.230272	0.161068	0.119973	0.085512	0.063251	0.043737	0.03444	0.021057	0.010731	0.00581	-0.00036	-0.00593	-0.01347	-0.01297	-0.01663	-0.01727	-0.01667	-0.01744	-0.01449	-0.01516	-0.01597	-0.01227	-0.01092	-0.00845	-0.00494	-0.00173	-0.00058	0.001328	0.003971	0.005921	0.004896	0.007075	0.011093	0.01399	0.012598	0.015285	0.017369	0.019693	0.017388	0.021741
6.165	9.68133	5.31128	3.39909	2.20245	1.44449	0.966532	0.6429	0.445234	0.323674	0.239122	0.167286	0.124181	0.089771	0.066319	0.045666	0.034569	0.020875	0.0091	0.004999	-0.00265	-0.00764	-0.01396	-0.01602	-0.01924	-0.01932	-0.02141	-0.02237	-0.01835	-0.01984	-0.01881	-0.01507	-0.01393	-0.00836	-0.00576	-0.003	8.54e-05	0.002597	0.004499	0.00562	0.007585	0.009214	0.011552	0.013139	0.016087	0.017283	0.018048	0.019502	0.020037	0.02359
6.1657	9.68648	5.35716	3.44201	2.23621	1.47121	0.981443	0.65729	0.457585	0.327834	0.245622	0.177237	0.131172	0.096101	0.07081	0.050576	0.039829	0.026815	0.01425	0.008909	0.001343	-0.00356	-0.00934	-0.01164	-0.01419	-0.01449	-0.01673	-0.01891	-0.01687	-0.01656	-0.01897	-0.01558	-0.01266	-0.00951	-0.00666	-0.00247	-0.00125	0.000347	0.00252	0.00509	0.005385	0.007434	0.009652	0.01219	0.013407	0.014794	0.015868	0.019022	0.018317	0.0209
6.1665	9.68696	5.40447	3.48509	2.26335	1.48937	0.995214	0.668771	0.465046	0.333206	0.246113	0.180198	0.135593	0.100913	0.074541	0.052398	0.042561	0.029067	0.016002	0.011471	0.003595	-0.00161	-0.00831	-0.00979	-0.01432	-0.01389	-0.01525	-0.01655	-0.01358	-0.01366	-0.01396	-0.01124	-0.01082	-0.00595	-0.00321	0.000775	0.000977	0.002179	0.006601	0.005901	0.006507	0.009506	0.013564	0.014681	0.014259	0.016155	0.01756	0.020134	0.019179	0.023822
6.1672	9.68827	5.45779	3.53229	2.29693	1.5105	1.01453	0.677012	0.475006	0.336696	0.246643	0.176678	0.132633	0.099653	0.075261	0.054258	0.04373	0.029297	0.017392	0.01152	0.004725	-0.00075	-0.00913	-0.00977	-0.01381	-0.01454	-0.01639	-0.0163	-0.0136	-0.0142	-0.01266	-0.01023	-0.01034	-0.00372	-0.00115	0.001325	0.003277	0.004729	0.007771	0.006571	0.008837	0.011846	0.014914	0.014991	0.016379	0.018195	0.01819	0.020534	0.022049	0.027862
6.168	9.6917	5.51508	3.58442	2.33732	1.53613	1.03189	0.688053	0.485677	0.341297	0.251665	0.17829	0.131205	0.096645	0.073063	0.05419	0.045112	0.031499	0.020033	0.013522	0.007196	0.001394	-0.00801	-0.0083	-0.01226	-0.01247	-0.01392	-0.01428	-0.01198	-0.01317	-0.01101	-0.00749	-0.00857	-0.00307	0.00038	0.001957	0.004539	0.007	0.009293	0.007873	0.009968	0.013757	0.016125	0.015643	0.017731	0.020147	0.019561	0.020705	0.023101	0.028853
6.1687	9.7005	5.57538	3.64276	2.3778	1.56665	1.05355	0.708057	0.496412	0.354962	0.261019	0.188775	0.138239	0.100549	0.074907	0.055564	0.045297	0.032703	0.020938	0.014207	0.00764	0.001068	-0.00723	-0.00737	-0.01161	-0.01285	-0.01471	-0.01562	-0.01235	-0.01478	-0.0125	-0.00911	-0.01056	-0.00493	-0.00126	-0.00083	0.002493	0.005735	0.006537	0.005417	0.008183	0.012602	0.01487	0.013317	0.015525	0.018801	0.017586	0.01921	0.021245	0.027538
6.1694	9.71338	5.63376	3.70216	2.41986	1.59598	1.07895	0.725	0.506555	0.365104	0.267502	0.194277	0.145072	0.107292	0.07962	0.059187	0.047829	0.034026	0.021271	0.01369	0.007233	6.12e-05	-0.00793	-0.00877	-0.01292	-0.01269	-0.01551	-0.01611	-0.01357	-0.01538	-0.01394	-0.00995	-0.01078	-0.00638	-0.00323	-0.00157	0.000776	0.003408	0.00499	0.00462	0.006146	0.010224	0.012552	0.012879	0.013208	0.015484	0.015619	0.018392	0.019378	0.024141
6.1702	9.72453	5.68707	3.75613	2.45702	1.6195	1.09642	0.736858	0.517212	0.367012	0.272289	0.196195	0.147579	0.109729	0.084277	0.063754	0.052296	0.037093	0.024968	0.017137	0.009381	0.003029	-0.00447	-0.00609	-0.01097	-0.00954	-0.01252	-0.01537	-0.01472	-0.01502	-0.01538	-0.01169	-0.01059	-0.0068	-0.00458	-0.00082	-0.00018	0.001785	0.004827	0.006428	0.006273	0.009622	0.013	0.014197	0.013255	0.015491	0.016256	0.01984	0.019725	0.023298
6.1709	9.72565	5.73176	3.80576	2.49254	1.64614	1.11034	0.749416	0.52631	0.370891	0.272539	0.199294	0.150618	0.109368	0.084776	0.063913	0.053536	0.039022	0.026977	0.019045	0.011109	0.004787	-0.00318	-0.00416	-0.0082	-0.00702	-0.01026	-0.01322	-0.01334	-0.01255	-0.01469	-0.01096	-0.00869	-0.00753	-0.00404	0.00046	-5.77e-05	0.001074	0.004676	0.007406	0.005852	0.00944	0.013438	0.014636	0.013024	0.01571	0.016995	0.020309	0.019254	0.021907
6.1717	9.72304	5.76797	3.85615	2.52719	1.67434	1.12495	0.764108	0.534522	0.378912	0.27366	0.199545	0.15227	0.111849	0.087947	0.064894	0.053287	0.038434	0.025808	0.017877	0.010401	0.003529	-0.00481	-0.00633	-0.00972	-0.00894	-0.01112	-0.01277	-0.01142	-0.01166	-0.01189	-0.00796	-0.00652	-0.0042	-0.00016	0.003392	0.003544	0.004705	0.007868	0.009898	0.010003	0.012072	0.01519	0.017408	0.015676	0.017871	0.019906	0.0236	0.021416	0.024189
6.1724	9.73052	5.8076	3.90737	2.56142	1.70041	1.14496	0.774098	0.545512	0.386582	0.28069	0.202175	0.15322	0.113859	0.090867	0.068304	0.055497	0.039134	0.027678	0.019957	0.011151	0.004869	-0.00353	-0.00491	-0.00932	-0.0095	-0.01184	-0.01365	-0.01161	-0.0131	-0.01306	-0.01007	-0.00915	-0.00471	-0.00076	0.001772	0.004293	0.005235	0.006988	0.008738	0.010913	0.013592	0.01572	0.016797	0.017575	0.019711	0.019786	0.02318	0.023336	0.025908
6.1731	9.73599	5.85647	3.95275	2.60314	1.72922	1.16546	0.784237	0.555021	0.390401	0.285389	0.207354	0.155318	0.113609	0.090196	0.068293	0.056806	0.040502	0.028817	0.021146	0.0132	0.007838	-0.00026	-0.00164	-0.0064	-0.00586	-0.00844	-0.00991	-0.00924	-0.00982	-0.01097	-0.00797	-0.00673	-0.00411	-0.00099	0.002751	0.003423	0.004184	0.006797	0.008497	0.009042	0.012401	0.015159	0.016826	0.016024	0.01766	0.018645	0.022209	0.022115	0.024247
6.1739	9.74008	5.90728	4.00173	2.64981	1.75752	1.186	0.799074	0.560848	0.399088	0.288926	0.212971	0.161216	0.116866	0.091044	0.06765	0.055843	0.03973	0.027965	0.020743	0.012827	0.006205	-0.00134	-0.00317	-0.00722	-0.00746	-0.00852	-0.00915	-0.0082	-0.00946	-0.00974	-0.00643	-0.00543	-0.00219	0.001281	0.004388	0.00489	0.006342	0.008794	0.009764	0.010299	0.013188	0.017296	0.017933	0.017082	0.018147	0.020352	0.022656	0.022032	0.026034
6.1746	9.7498	5.95807	4.05644	2.69873	1.78604	1.21212	0.817324	0.570818	0.408078	0.296096	0.218031	0.165396	0.123265	0.096704	0.07295	0.058803	0.04231	0.028795	0.020563	0.013017	0.005495	-0.00286	-0.00507	-0.00855	-0.00912	-0.01114	-0.01181	-0.00963	-0.01089	-0.01044	-0.00743	-0.00758	-0.00329	0.000231	0.002147	0.00342	0.005921	0.007904	0.006434	0.008559	0.013069	0.016406	0.015834	0.016422	0.018498	0.018812	0.019176	0.021302	0.026634
6.1754	9.75807	6.00693	4.10962	2.74675	1.81736	1.23487	0.834461	0.582496	0.412006	0.303784	0.222658	0.167333	0.124763	0.100311	0.078118	0.064191	0.047107	0.034582	0.026491	0.017985	0.010403	0.001182	-0.00112	-0.00464	-0.00593	-0.00985	-0.01058	-0.00847	-0.00943	-0.01031	-0.00716	-0.00708	-0.00348	-0.00015	0.001785	0.002487	0.005009	0.006751	0.005382	0.007327	0.011546	0.014284	0.014241	0.014409	0.016455	0.01744	0.016404	0.0194	0.025512
6.1761	9.75987	6.05391	4.16162	2.79391	1.85327	1.2494	0.855111	0.591096	0.417606	0.306093	0.226419	0.168063	0.123273	0.097251	0.074948	0.061411	0.045567	0.033142	0.025061	0.017584	0.010343	0.000702	-0.00035	-0.00378	-0.00559	-0.00822	-0.00962	-0.00623	-0.00846	-0.00828	-0.00623	-0.0061	-0.00317	0.000718	0.002955	0.002477	0.005838	0.007271	0.006372	0.007407	0.010995	0.014614	0.015151	0.014819	0.016535	0.018109	0.017394	0.018539	0.024222
6.1769	9.76335	6.0972	4.21088	2.83958	1.8924	1.26546	0.871749	0.599364	0.424303	0.307331	0.227096	0.169851	0.1259	0.098009	0.074235	0.059138	0.042704	0.03004	0.022948	0.014502	0.00667	-0.00364	-0.00399	-0.00802	-0.00881	-0.01128	-0.01155	-0.0062	-0.01005	-0.00814	-0.00539	-0.00539	-0.00053	0.001926	0.004403	0.005195	0.008136	0.010668	0.008519	0.011204	0.013973	0.017011	0.017318	0.017797	0.020232	0.020987	0.020661	0.021877	0.028869
6.1776	9.76714	6.1375	4.263	2.88355	1.92906	1.28725	0.882158	0.612373	0.431653	0.31383	0.229245	0.17191	0.1295	0.101958	0.078385	0.062827	0.045253	0.032629	0.025188	0.016711	0.0088	-0.0005	-0.00218	-0.00712	-0.00746	-0.01081	-0.01232	-0.00802	-0.01068	-0.00964	-0.00611	-0.00641	-0.00123	0.001805	0.003342	0.004984	0.007825	0.009378	0.006239	0.010044	0.014322	0.01628	0.016408	0.017616	0.019722	0.019147	0.01877	0.022116	0.029069
6.1783	9.76571	6.1722	4.31156	2.9252	1.96602	1.31543	0.898468	0.627802	0.443722	0.32238	0.238405	0.177489	0.132999	0.104717	0.080804	0.066457	0.050833	0.036158	0.027267	0.02054	0.011409	0.002178	0.000382	-0.00394	-0.00443	-0.00771	-0.00984	-0.00613	-0.00889	-0.00804	-0.00563	-0.00541	-0.00146	0.001524	0.002891	0.003253	0.006115	0.007858	0.005168	0.007393	0.011552	0.01415	0.014327	0.014685	0.017261	0.016706	0.01728	0.018685	0.025278
6.1791	9.76866	6.21324	4.35505	2.96743	2.00462	1.34424	0.917431	0.639215	0.457176	0.330333	0.245598	0.185353	0.137163	0.103901	0.078648	0.06583	0.051477	0.034932	0.02552	0.019104	0.009942	-0.00011	-0.00118	-0.00502	-0.00651	-0.00918	-0.0095	-0.00496	-0.00962	-0.00675	-0.00352	-0.00547	0.000443	0.002638	0.002565	0.004377	0.007119	0.009831	0.005951	0.009527	0.012626	0.014843	0.013361	0.015979	0.017465	0.0183	0.016913	0.019899	0.027062
6.1798	9.77821	6.26663	4.40449	3.01688	2.04315	1.37492	0.938771	0.650866	0.468376	0.340393	0.250498	0.189943	0.143843	0.107791	0.081838	0.066421	0.052007	0.033362	0.0245	0.017154	0.008782	-0.00104	-0.00241	-0.00712	-0.00872	-0.01117	-0.01189	-0.00681	-0.01158	-0.0089	-0.00561	-0.0082	-0.00136	0.001278	0.000805	0.003167	0.007049	0.008441	0.004241	0.008867	0.012356	0.013053	0.010991	0.015169	0.017415	0.015619	0.015193	0.019379	0.026912
6.1806	9.7844	6.31155	4.4547	3.06576	2.0787	1.40415	0.96118	0.666574	0.476414	0.349241	0.258667	0.194622	0.147371	0.114069	0.088057	0.072969	0.057165	0.03817	0.029859	0.021243	0.012281	0.00343	0.000814	-0.00425	-0.00633	-0.00997	-0.01124	-0.00832	-0.01117	-0.01058	-0.00706	-0.00835	-0.00358	-0.00046	-0.00058	0.000635	0.003407	0.00483	0.00371	0.005125	0.008744	0.011382	0.010549	0.011857	0.014833	0.013438	0.014612	0.017488	0.022641
6.1813	9.78475	6.35087	4.49963	3.10258	2.1068	1.42534	0.980583	0.678097	0.480727	0.352165	0.264309	0.199204	0.147314	0.112152	0.085399	0.071911	0.056738	0.038443	0.028512	0.020825	0.011824	0.002693	0.000937	-0.00424	-0.00566	-0.00877	-0.00963	-0.00736	-0.01064	-0.0102	-0.00649	-0.00745	-0.00325	-0.00024	0.000836	0.001818	0.00416	0.005042	0.005493	0.006688	0.009977	0.011905	0.011342	0.01187	0.015446	0.014951	0.016535	0.01843	0.022553
6.182	9.78803	6.3949	4.54881	3.14045	2.13605	1.44249	0.99912	0.685134	0.485974	0.350401	0.264447	0.200261	0.149531	0.113469	0.083916	0.069249	0.054455	0.03548	0.026499	0.017743	0.010101	0.00043	-0.00096	-0.00608	-0.00649	-0.00892	-0.00905	-0.00775	-0.00985	-0.00842	-0.00503	-0.00563	-0.00105	0.002306	0.002673	0.004985	0.006537	0.007259	0.00781	0.009405	0.012204	0.013782	0.013609	0.014287	0.017073	0.015548	0.018542	0.020237	0.02334
6.1828	9.79519	6.43914	4.59427	3.18396	2.17051	1.46804	1.01619	0.698745	0.492415	0.355502	0.263187	0.200492	0.151932	0.11981	0.090507	0.075749	0.057926	0.040591	0.030839	0.021614	0.014072	0.004641	0.002715	-0.00253	-0.00352	-0.0069	-0.00904	-0.00862	-0.01015	-0.00915	-0.00637	-0.00618	-0.00276	0.000197	0.002194	0.003536	0.004328	0.00554	0.00761	0.008846	0.010605	0.013793	0.01387	0.013608	0.015774	0.015658	0.018823	0.019708	0.020861
6.1835	9.7951	6.48019	4.6417	3.22373	2.20017	1.49283	1.02978	0.714633	0.499852	0.36274	0.264946	0.19925	0.15055	0.119058	0.091105	0.076958	0.059604	0.043139	0.032888	0.023752	0.01591	0.006419	0.004723	-0.00053	-0.00107	-0.00459	-0.00671	-0.00597	-0.00824	-0.00909	-0.00657	-0.00547	-0.00329	-0.00021	0.002722	0.003044	0.003146	0.005358	0.006968	0.007484	0.010303	0.012391	0.014268	0.012656	0.015202	0.015477	0.019121	0.017816	0.019819
6.1843	9.79417	6.52143	4.69491	3.26601	2.2299	1.51467	1.0491	0.729102	0.514472	0.367949	0.269375	0.202199	0.149619	0.117907	0.089324	0.073857	0.056793	0.041228	0.032547	0.023531	0.015559	0.006808	0.004182	-0.00127	-0.00132	-0.00334	-0.00514	-0.00398	-0.00609	-0.00607	-0.00346	-0.00418	-0.00038	0.002344	0.004451	0.004813	0.005375	0.007547	0.006668	0.008013	0.012452	0.01481	0.015267	0.013605	0.015871	0.016796	0.018	0.019605	0.022078
6.185	9.79854	6.56355	4.74891	3.31092	2.26634	1.53856	1.07176	0.743529	0.532369	0.381507	0.277042	0.209307	0.154416	0.121675	0.090522	0.073304	0.055961	0.039636	0.030454	0.020818	0.012206	0.004555	0.001719	-0.00285	-0.00296	-0.00566	-0.00698	-0.00475	-0.00667	-0.00665	-0.0042	-0.00482	-0.00103	0.002292	0.004169	0.003181	0.004772	0.006875	0.005175	0.00659	0.01134	0.014157	0.014475	0.013243	0.015239	0.015783	0.015297	0.018653	0.023026
6.1857	9.80169	6.60523	4.7955	3.35352	2.30154	1.56599	1.08555	0.755439	0.541719	0.395507	0.285031	0.212687	0.159067	0.126254	0.095091	0.076724	0.056821	0.041715	0.032204	0.020978	0.013376	0.005155	0.001539	-0.00361	-0.00304	-0.00591	-0.00932	-0.00685	-0.00818	-0.00907	-0.00676	-0.00559	-0.00252	-0.00023	0.003208	0.002451	0.004232	0.006114	0.005805	0.00566	0.009539	0.012997	0.014944	0.012872	0.013988	0.015183	0.016567	0.017282	0.022185
6.1865	9.80256	6.63973	4.83401	3.39676	2.33233	1.59253	1.09683	0.766517	0.546127	0.403415	0.29605	0.218085	0.161944	0.131373	0.099689	0.082122	0.060418	0.046523	0.037592	0.026296	0.019504	0.010803	0.007597	0.001479	0.002221	-0.00152	-0.00611	-0.00587	-0.00626	-0.00894	-0.00731	-0.00523	-0.00386	-0.00265	0.002786	0.001759	0.00157	0.004283	0.006623	0.004778	0.007757	0.011705	0.015572	0.012611	0.014117	0.015381	0.018175	0.016461	0.018833
6.1872	9.80098	6.67157	4.87161	3.43459	2.35989	1.6136	1.11309	0.773558	0.549979	0.403036	0.302931	0.223476	0.165146	0.133914	0.101591	0.082593	0.061289	0.048645	0.038683	0.028577	0.019315	0.010214	0.007658	0.001781	0.002603	-0.00124	-0.0044	-0.00498	-0.00425	-0.00685	-0.00534	-0.00334	-0.00347	-0.00025	0.004198	0.00278	0.002511	0.005274	0.008414	0.005139	0.008549	0.013456	0.017284	0.014222	0.015178	0.016192	0.020496	0.016902	0.018675
6.188	9.80191	6.70373	4.9129	3.47338	2.39353	1.63478	1.13233	0.781735	0.556725	0.406993	0.303988	0.226873	0.171512	0.13955	0.105187	0.08467	0.061786	0.050061	0.04025	0.030094	0.019792	0.011371	0.008465	0.001767	0.002039	-0.00133	-0.00427	-0.00413	-0.0043	-0.00598	-0.00432	-0.00266	-0.00181	0.001568	0.004084	0.005306	0.005348	0.00667	0.008811	0.008226	0.010715	0.014203	0.01696	0.016828	0.018104	0.017009	0.020883	0.020219	0.021481
6.1887	9.80778	6.7353	4.95058	3.51162	2.43089	1.66024	1.15276	0.799715	0.566675	0.416853	0.307958	0.226803	0.174373	0.14433	0.110527	0.0897	0.065917	0.054502	0.0447	0.033704	0.022942	0.013321	0.010776	0.003657	0.003459	-0.00012	-0.00309	-0.00399	-0.00412	-0.0059	-0.00344	-0.00371	-0.00165	0.001637	0.004165	0.004747	0.006038	0.006511	0.007621	0.007226	0.010135	0.012593	0.01531	0.015549	0.017185	0.016419	0.019323	0.018249	0.019752
6.1895	9.81326	6.77728	4.989	3.55186	2.46438	1.68904	1.16952	0.818817	0.576558	0.424515	0.31355	0.226775	0.171175	0.138933	0.10702	0.088222	0.066099	0.053084	0.043322	0.033777	0.022624	0.013014	0.010288	0.00394	0.002972	-0.00054	-0.00257	-0.00181	-0.00374	-0.00374	-0.00212	-0.00165	0.001045	0.00328	0.005397	0.006709	0.007991	0.008563	0.009173	0.009148	0.012768	0.014615	0.016693	0.017031	0.018387	0.017621	0.020635	0.019611	0.022194
6.1902	9.80858	6.82054	5.03281	3.59869	2.49777	1.71942	1.1858	0.833921	0.587341	0.428598	0.320403	0.232178	0.172218	0.135796	0.102753	0.084516	0.062652	0.048347	0.038886	0.030429	0.020648	0.011117	0.008551	0.002923	0.002175	-0.00111	-0.003	-0.00197	-0.00297	-0.00312	-0.00082	-0.00194	0.002959	0.003843	0.00641	0.007212	0.009234	0.010506	0.009606	0.011472	0.013631	0.015688	0.016716	0.017754	0.01902	0.018195	0.021099	0.021134	0.025157
6.1909	9.80694	6.86054	5.07813	3.64388	2.53243	1.75012	1.21239	0.849851	0.605811	0.438519	0.327804	0.239408	0.180658	0.142886	0.108123	0.087176	0.063482	0.048627	0.038776	0.02891	0.018748	0.009867	0.007021	0.001443	0.000695	-0.00316	-0.00484	-0.00265	-0.00509	-0.004	-0.00191	-0.00249	0.002239	0.004233	0.00501	0.006143	0.008244	0.009896	0.008227	0.009752	0.013001	0.015059	0.014816	0.016044	0.01799	0.016945	0.019739	0.020364	0.024637
6.1917	9.81151	6.90265	5.12446	3.68588	2.56644	1.77479	1.2381	0.866767	0.621197	0.453875	0.33421	0.243495	0.186034	0.148493	0.113629	0.092222	0.068268	0.052754	0.042132	0.032166	0.020944	0.012313	0.008507	0.003369	0.002341	-0.0023	-0.00499	-0.00278	-0.00499	-0.00488	-0.00262	-0.00278	0.001735	0.00333	0.004386	0.005659	0.00717	0.008283	0.007663	0.008988	0.012637	0.013875	0.013962	0.014931	0.016417	0.015111	0.018585	0.019821	0.022663
6.1924	9.81038	6.94262	5.16745	3.73063	2.60301	1.7998	1.25512	0.885823	0.632052	0.46494	0.341265	0.24701	0.18709	0.149098	0.114195	0.093738	0.070784	0.055319	0.044678	0.034872	0.024359	0.014749	0.011263	0.005475	0.004677	-7.66e-05	-0.00313	-0.00296	-0.00337	-0.00511	-0.00279	-0.00179	0.00058	0.003415	0.004702	0.003894	0.005626	0.006498	0.007228	0.007024	0.010232	0.01253	0.013568	0.013306	0.014532	0.014327	0.01809	0.017596	0.019209
6.1932	9.80833	6.98499	5.20225	3.779	2.64138	1.83088	1.27062	0.904324	0.642794	0.473062	0.352317	0.254362	0.191712	0.15218	0.114777	0.093389	0.069616	0.055031	0.043869	0.035403	0.024352	0.01412	0.010505	0.004757	0.004299	0.000285	-0.00286	-0.00219	-0.00394	-0.00545	-0.00317	-0.00214	0.000603	0.003157	0.005134	0.004026	0.004328	0.00644	0.00807	0.007076	0.010535	0.013292	0.01466	0.012678	0.014684	0.014799	0.019112	0.018798	0.019911
6.1939	9.80825	7.03077	5.23483	3.82761	2.67938	1.85825	1.28965	0.915717	0.655667	0.477884	0.35825	0.261114	0.198214	0.156052	0.116578	0.094711	0.070178	0.054583	0.042521	0.032585	0.022614	0.013113	0.009397	0.003049	0.002271	-0.00109	-0.0039	-0.00287	-0.0046	-0.00525	-0.0034	-0.00375	0.000625	0.002209	0.004586	0.004598	0.005579	0.006312	0.007642	0.008128	0.011637	0.013404	0.014322	0.0137	0.015146	0.01489	0.018485	0.01965	0.021613
6.1946	9.81296	7.07694	5.27147	3.87575	2.71693	1.88522	1.31213	0.927266	0.669026	0.487273	0.362078	0.265553	0.206593	0.162791	0.122788	0.100301	0.075677	0.060082	0.047211	0.036585	0.025883	0.016672	0.011796	0.005268	0.00493	5.68e-05	-0.00292	-0.00265	-0.00465	-0.00554	-0.00346	-0.00483	-0.00084	0.001318	0.003005	0.002657	0.003939	0.004391	0.004542	0.004697	0.009626	0.011874	0.012011	0.010719	0.012635	0.011969	0.015034	0.016189	0.017822
6.1954	9.81895	7.11778	5.31184	3.91834	2.75632	1.91444	1.33426	0.943541	0.68044	0.498328	0.366953	0.266278	0.207378	0.164476	0.124793	0.103145	0.078631	0.064007	0.050965	0.038859	0.027907	0.019736	0.014241	0.008183	0.007645	0.002991	-0.0007	-0.00079	-0.00332	-0.00407	-0.00338	-0.00379	-0.00125	0.000613	0.00377	0.002352	0.003274	0.003866	0.004236	0.003912	0.00802	0.011688	0.011576	0.009824	0.01177	0.010695	0.014468	0.014824	0.016857
6.1961	9.81416	7.15205	5.34864	3.95642	2.79933	1.94491	1.35142	0.958639	0.688439	0.507476	0.374032	0.269726	0.206316	0.162134	0.122631	0.101553	0.07781	0.062635	0.050664	0.038297	0.027376	0.019825	0.014419	0.008161	0.007003	0.00333	-5.24e-05	0.000547	-0.00222	-0.00343	-0.00232	-0.00262	-0.00012	0.002591	0.003978	0.00395	0.004632	0.004854	0.005244	0.00442	0.009519	0.013227	0.013534	0.011222	0.012198	0.012453	0.015317	0.015022	0.017645
6.1969	9.80984	7.18637	5.38506	3.99351	2.84235	1.97719	1.37518	0.972833	0.699423	0.51532	0.383696	0.278761	0.21167	0.164578	0.123485	0.099808	0.076614	0.062579	0.050098	0.038652	0.02693	0.018479	0.013563	0.007675	0.007407	0.003044	0.000902	0.001601	-0.00152	-0.00169	-0.0005	-0.00245	0.001811	0.003516	0.004822	0.005354	0.007146	0.007298	0.005879	0.007344	0.011633	0.014181	0.014018	0.013276	0.014802	0.012737	0.015701	0.016666	0.019339
6.1976	9.81476	7.23449	5.42749	4.03637	2.88128	2.01136	1.39607	0.985446	0.707347	0.520284	0.388859	0.284464	0.218444	0.170582	0.127329	0.101321	0.076108	0.062833	0.050722	0.037495	0.027033	0.016802	0.013707	0.006219	0.005481	0.001787	-0.00027	0.002034	-0.00253	-0.00137	5.61e-05	-0.00332	0.003054	0.004049	0.004886	0.005818	0.00721	0.007742	0.003902	0.006937	0.011767	0.013854	0.013242	0.01374	0.014236	0.011751	0.013325	0.01568	0.020783
6.1983	9.82464	7.28454	5.47029	4.08248	2.9167	2.04696	1.42024	1.00196	0.718528	0.528546	0.393671	0.285896	0.222606	0.176594	0.133631	0.108693	0.08277	0.068655	0.056014	0.042628	0.030756	0.020734	0.016849	0.008661	0.006743	0.001459	-0.00223	-0.00064	-0.0047	-0.00448	-0.00279	-0.00537	3.64e-05	0.000961	0.001798	0.00201	0.003852	0.004314	0.002494	0.003719	0.007999	0.010427	0.010324	0.010872	0.012048	0.009692	0.010886	0.012812	0.017305
6.1991	9.82256	7.31849	5.50414	4.12196	2.95096	2.08088	1.44561	1.01965	0.730351	0.535459	0.398584	0.287419	0.222549	0.176446	0.135253	0.111736	0.086292	0.072177	0.059746	0.04712	0.034018	0.023177	0.019781	0.011253	0.010195	0.004682	0.0013	0.000849	-0.0016	-0.00342	-0.00223	-0.00357	-0.0007	0.000624	0.00304	0.002132	0.002894	0.004316	0.003267	0.002822	0.006681	0.009809	0.011536	0.010465	0.011331	0.010365	0.012879	0.012284	0.014658
6.1998	9.81674	7.35702	5.53411	4.15431	2.98422	2.10771	1.46722	1.03536	0.740625	0.540332	0.402597	0.289362	0.220691	0.17303	0.131606	0.107669	0.083685	0.067721	0.05454	0.043443	0.029211	0.01865	0.015795	0.007947	0.006529	0.003105	0.001813	0.003183	-0.00092	-0.00015	0.001204	-0.00156	0.003532	0.004337	0.005504	0.006336	0.006627	0.00729	0.00592	0.005966	0.010364	0.013262	0.01397	0.014198	0.015254	0.012658	0.015262	0.016348	0.018841
6.2006	9.81688	7.40664	5.57731	4.19352	3.02296	2.13702	1.49444	1.05785	0.754487	0.548775	0.40869	0.296335	0.224375	0.177423	0.13426	0.109312	0.083538	0.067054	0.054033	0.042936	0.029014	0.018613	0.014808	0.00737	0.006112	0.002508	0.000546	0.001616	-0.00206	-0.00104	0.000737	-0.00299	0.003945	0.00501	0.005077	0.006679	0.007351	0.007553	0.005023	0.007489	0.011038	0.011645	0.012153	0.015201	0.016257	0.012391	0.015335	0.017461	0.020354
6.2013	9.81541	7.45785	5.61971	4.23732	3.06573	2.16716	1.51908	1.07951	0.772605	0.558493	0.414318	0.300763	0.228002	0.18171	0.138247	0.11278	0.084807	0.069221	0.05697	0.044774	0.031982	0.021251	0.017355	0.009857	0.008779	0.005066	0.001654	0.000723	-0.00067	-0.00167	-0.00035	-0.00268	0.001193	0.002967	0.004344	0.003666	0.004748	0.00543	0.003301	0.003566	0.007115	0.009523	0.010491	0.011499	0.013344	0.010609	0.013993	0.013989	0.016741
6.2021	9.81142	7.50211	5.65137	4.27939	3.10614	2.19687	1.54568	1.10485	0.79525	0.573328	0.423883	0.307138	0.233568	0.185366	0.141022	0.115465	0.087321	0.071596	0.059565	0.047399	0.033717	0.023346	0.018401	0.010863	0.010504	0.005931	0.002379	-8.17e-05	-0.001	-0.00159	-0.0008	-0.0026	0.001068	0.002403	0.004209	0.002942	0.002413	0.004095	0.003416	0.002121	0.0063	0.009388	0.010405	0.009884	0.01177	0.009414	0.013478	0.012604	0.014966
6.2028	9.80747	7.54401	5.68428	4.32249	3.13837	2.22623	1.56892	1.12587	0.813205	0.589843	0.433708	0.315493	0.239533	0.188791	0.143297	0.1173	0.088847	0.073342	0.059121	0.047514	0.032232	0.022071	0.017795	0.010268	0.009789	0.005786	0.002374	0.000573	-0.00041	-0.00177	-0.00124	-0.00254	0.000753	0.001778	0.004375	0.001897	0.002788	0.004581	0.003101	0.002316	0.005815	0.008953	0.009701	0.009199	0.010465	0.008379	0.012953	0.012179	0.014492
6.2035	9.80974	7.59332	5.71786	4.36632	3.17173	2.25394	1.58876	1.14371	0.827868	0.605745	0.44739	0.325155	0.249485	0.192963	0.14601	0.120093	0.092249	0.075414	0.060743	0.048966	0.033015	0.022294	0.017208	0.00965	0.008512	0.004299	0.001257	0.000146	-0.00166	-0.00185	-0.00101	-0.00418	0.000946	0.00174	0.003437	0.000819	0.001681	0.004013	0.000894	0.001169	0.005658	0.008436	0.007763	0.007361	0.009437	0.007012	0.010296	0.010621	0.013444
6.2043	9.81229	7.63583	5.74947	4.40648	3.20814	2.28872	1.61353	1.15902	0.845252	0.619429	0.462004	0.338009	0.258709	0.199927	0.152214	0.123716	0.095512	0.079048	0.064026	0.05119	0.036229	0.025278	0.019692	0.012124	0.010496	0.005283	0.001201	-0.00031	-0.00236	-0.00297	-0.00246	-0.00582	-0.00057	0.001134	0.002101	-4.67e-05	0.001355	0.001447	0.000338	0.000673	0.004722	0.00715	0.005567	0.006095	0.008231	0.004106	0.00946	0.009525	0.011938
6.205	9.81378	7.67296	5.77558	4.4374	3.24498	2.32016	1.63544	1.17081	0.857057	0.626774	0.468159	0.347944	0.267234	0.204542	0.155549	0.127531	0.098408	0.079723	0.063982	0.050665	0.036014	0.024413	0.018357	0.011129	0.009231	0.005868	0.002066	0.001935	-0.00139	-0.00203	-0.00122	-0.00452	-0.00018	0.001699	0.002376	0.000558	0.00146	0.002052	0.001322	0.000947	0.004947	0.007054	0.005382	0.006	0.007676	0.00424	0.009685	0.00984	0.010313
6.2058	9.81702	7.71033	5.79998	4.46381	3.27856	2.34315	1.65734	1.18119	0.866589	0.635157	0.472362	0.349976	0.271486	0.208544	0.159051	0.130114	0.10131	0.082005	0.065884	0.052598	0.038086	0.026475	0.020779	0.011831	0.010343	0.006719	0.003378	0.003157	0.000126	-2.73e-06	0.000618	-0.00256	0.002556	0.004401	0.004558	0.00313	0.004472	0.005544	0.001744	0.00397	0.007599	0.009167	0.006944	0.007662	0.009068	0.006913	0.009837	0.011072	0.013685
6.2065	9.81575	7.74788	5.82791	4.49911	3.31425	2.37004	1.68197	1.19646	0.87381	0.642627	0.477033	0.350978	0.272307	0.210735	0.162822	0.132435	0.104301	0.084786	0.068195	0.054699	0.040297	0.029336	0.02302	0.015062	0.012814	0.007981	0.005289	0.003368	0.000417	-0.00012	0.000739	-0.0022	0.001648	0.004392	0.004099	0.003671	0.004293	0.005045	0.002186	0.004221	0.00776	0.009378	0.007935	0.008174	0.00974	0.007024	0.010308	0.011363	0.013696
6.2072	9.81744	7.79402	5.85391	4.53866	3.34866	2.40164	1.70531	1.21643	0.886957	0.650245	0.48329	0.354775	0.274204	0.211153	0.163389	0.134172	0.106858	0.086523	0.069712	0.055376	0.040544	0.029533	0.023717	0.015319	0.012841	0.007968	0.004776	0.004155	0.000624	0.000126	0.001337	-0.00243	0.002185	0.00411	0.004477	0.003799	0.00461	0.005273	0.001533	0.003118	0.008217	0.010075	0.008662	0.00758	0.009216	0.007051	0.009695	0.010451	0.013613
6.208	9.81632	7.84253	5.8797	4.57774	3.38087	2.43014	1.7283	1.23561	0.903017	0.659755	0.490081	0.359155	0.276375	0.212383	0.16206	0.131623	0.103969	0.084984	0.068723	0.054046	0.038845	0.028404	0.023298	0.01498	0.013102	0.008879	0.006276	0.004366	0.001575	0.001236	0.001947	-0.00043	0.003986	0.00546	0.005847	0.005819	0.005481	0.006793	0.003893	0.004969	0.009638	0.011825	0.011333	0.010391	0.010937	0.009881	0.011825	0.012661	0.014914
6.2087	9.80863	7.88488	5.90664	4.61481	3.41438	2.45839	1.74915	1.25369	0.914406	0.670954	0.495739	0.365724	0.281264	0.218082	0.167228	0.134961	0.104678	0.087423	0.069941	0.054655	0.039993	0.029452	0.024037	0.015159	0.013731	0.009417	0.005665	0.003844	0.001874	0.000645	0.001896	0.000652	0.003934	0.004829	0.006066	0.004968	0.005469	0.005792	0.004752	0.005327	0.009116	0.011084	0.012312	0.01139	0.011325	0.0096	0.012954	0.01206	0.013673
6.2095	9.80471	7.92512	5.93047	4.6445	3.44914	2.48514	1.77014	1.2709	0.929201	0.679719	0.505864	0.373169	0.288189	0.224607	0.171453	0.138626	0.109142	0.091778	0.075166	0.05865	0.043008	0.031927	0.025381	0.017134	0.014865	0.011282	0.0074	0.005239	0.003508	0.001099	0.002921	0.001867	0.003969	0.005214	0.007031	0.005963	0.005944	0.006666	0.005757	0.005192	0.008641	0.010799	0.012866	0.011625	0.011471	0.010175	0.013739	0.012574	0.013037
6.2102	9.8086	7.96745	5.95711	4.67677	3.48311	2.51042	1.79	1.28346	0.94035	0.684778	0.507393	0.377228	0.288118	0.225256	0.174012	0.141685	0.110201	0.093237	0.075705	0.059379	0.043957	0.033026	0.02678	0.018603	0.016965	0.013381	0.009449	0.006909	0.005778	0.002928	0.00361	0.002715	0.005088	0.006513	0.008589	0.007202	0.007243	0.007906	0.007136	0.005641	0.00864	0.011698	0.013076	0.011824	0.012879	0.010804	0.013598	0.012724	0.014006
6.2109	9.81387	8.00923	5.98153	4.71594	3.52026	2.54214	1.81398	1.30018	0.949871	0.693769	0.510154	0.379609	0.290929	0.225137	0.173924	0.143086	0.112182	0.096218	0.078266	0.06276	0.046718	0.036058	0.029342	0.020684	0.018796	0.013422	0.009181	0.00726	0.005419	0.00262	0.003551	0.002347	0.004989	0.006144	0.008191	0.006873	0.007245	0.007607	0.006967	0.005502	0.008591	0.011649	0.013977	0.010655	0.011631	0.011376	0.013289	0.011685	0.013708
6.2117	9.81142	8.05548	6.00354	4.75354	3.55878	2.57488	1.8427	1.32066	0.966094	0.706522	0.520407	0.383962	0.293952	0.22883	0.176706	0.143989	0.111785	0.093721	0.077479	0.062053	0.046841	0.03464	0.029115	0.020207	0.018109	0.013985	0.011153	0.008523	0.006502	0.004483	0.005424	0.003089	0.006602	0.008067	0.008824	0.007166	0.008457	0.00959	0.00737	0.005895	0.009464	0.012673	0.01309	0.012108	0.013164	0.011568	0.013132	0.012778	0.015431
6.2124	9.81347	8.10493	6.02767	4.79312	3.59712	2.60892	1.87139	1.34551	0.981174	0.721232	0.531437	0.393112	0.297532	0.23152	0.180076	0.147309	0.113625	0.094001	0.077409	0.061014	0.045281	0.03329	0.027145	0.018637	0.015749	0.010885	0.008524	0.007582	0.004442	0.004253	0.004954	0.00168	0.007522	0.007857	0.007364	0.007836	0.009418	0.0097	0.00478	0.005915	0.010134	0.011822	0.01109	0.011998	0.012904	0.009659	0.011123	0.012948	0.016011
6.2132	9.81871	8.14934	6.0584	4.83585	3.63309	2.64234	1.90065	1.3683	1.00109	0.734225	0.547071	0.405266	0.307875	0.236664	0.18304	0.149873	0.117649	0.099344	0.082983	0.066977	0.050755	0.037614	0.031338	0.02241	0.019702	0.013619	0.009307	0.007526	0.004715	0.003606	0.003917	0.001323	0.005396	0.00612	0.006088	0.005619	0.006691	0.006643	0.004674	0.004279	0.007818	0.009106	0.008323	0.009271	0.010677	0.007112	0.009526	0.010541	0.012794
6.2139	9.81777	8.19138	6.08458	4.87146	3.66808	2.6693	1.92454	1.38297	1.01589	0.741801	0.552857	0.411481	0.312511	0.240669	0.184226	0.149069	0.115775	0.09789	0.082719	0.066392	0.051361	0.03844	0.032104	0.024216	0.021758	0.015834	0.011203	0.008412	0.007271	0.004612	0.005303	0.003459	0.005192	0.006496	0.008083	0.004725	0.005987	0.006919	0.0064	0.004025	0.006554	0.008722	0.009509	0.008177	0.009573	0.008317	0.010772	0.009117	0.01044
6.2147	9.81951	8.2368	6.112	4.90588	3.70251	2.69853	1.94989	1.40248	1.02579	0.751906	0.554881	0.414686	0.317836	0.244464	0.187961	0.153283	0.118319	0.100445	0.083413	0.066077	0.051005	0.038225	0.031479	0.02279	0.020483	0.015149	0.011047	0.007976	0.006906	0.005087	0.005608	0.003934	0.006016	0.007301	0.008857	0.00646	0.006731	0.007974	0.007284	0.005489	0.007929	0.010386	0.011803	0.009712	0.010608	0.009212	0.012356	0.011092	0.011895
6.2154	9.81853	8.28105	6.13748	4.93931	3.73825	2.73182	1.97332	1.42202	1.04174	0.760247	0.562461	0.415936	0.320146	0.247314	0.190741	0.156313	0.12204	0.103175	0.085544	0.068828	0.053486	0.041715	0.032989	0.024491	0.021963	0.01695	0.012058	0.007617	0.006646	0.005057	0.005118	0.003484	0.005777	0.006851	0.008538	0.00553	0.005782	0.007704	0.006034	0.0048	0.007779	0.010167	0.010944	0.008862	0.010058	0.008263	0.011637	0.011022	0.012595
6.2161	9.81909	8.32245	6.15858	4.97057	3.77707	2.76759	1.9974	1.44081	1.06023	0.774035	0.5694	0.421725	0.320554	0.247913	0.193439	0.158072	0.124388	0.102793	0.085102	0.069596	0.054604	0.041843	0.034447	0.025999	0.022882	0.018028	0.012996	0.010095	0.007924	0.006146	0.006477	0.004113	0.006205	0.00775	0.009017	0.005549	0.0062	0.007113	0.005563	0.004198	0.008047	0.010245	0.010033	0.00791	0.009267	0.008321	0.009965	0.010851	0.012503
6.2169	9.82368	8.36753	6.1813	5.0024	3.81761	2.80681	2.03043	1.46434	1.07778	0.795223	0.581859	0.428803	0.326783	0.248411	0.191308	0.156081	0.123607	0.100792	0.082891	0.067065	0.052163	0.039642	0.032586	0.023768	0.02083	0.016017	0.012105	0.010934	0.007043	0.007334	0.008225	0.004391	0.008414	0.008718	0.008855	0.007077	0.007919	0.008551	0.005401	0.005936	0.010056	0.011474	0.010251	0.008609	0.010045	0.00889	0.009804	0.011609	0.013942
6.2176	9.83013	8.41361	6.21175	5.03969	3.86143	2.8469	2.0633	1.48774	1.09446	0.808519	0.596444	0.439319	0.333618	0.256076	0.194823	0.155626	0.121442	0.100707	0.083376	0.06661	0.053628	0.040427	0.033131	0.025073	0.021695	0.015382	0.01073	0.009179	0.004809	0.00451	0.00539	0.001366	0.006509	0.006144	0.00682	0.005942	0.006524	0.006496	0.002977	0.003872	0.007941	0.009449	0.007896	0.006684	0.00777	0.005945	0.006669	0.009335	0.011977
6.2184	9.83345	8.45946	6.23693	5.07532	3.90421	2.88247	2.09285	1.51157	1.10962	0.823803	0.612508	0.453613	0.344562	0.26456	0.203517	0.16365	0.127086	0.106971	0.08944	0.071194	0.057442	0.043291	0.036945	0.026707	0.023089	0.016506	0.011614	0.008933	0.005572	0.002933	0.003294	0.00051	0.002763	0.003528	0.005155	0.002616	0.003228	0.003641	0.001381	0.000406	0.004675	0.007063	0.00644	0.003488	0.004564	0.003489	0.005233	0.005488	0.007941
6.2191	9.83237	8.50164	6.25464	5.10654	3.93826	2.91229	2.11912	1.53951	1.12418	0.83338	0.621855	0.46095	0.35249	0.270178	0.206594	0.166117	0.132283	0.111209	0.093287	0.073571	0.058899	0.043798	0.036833	0.025825	0.022917	0.015913	0.010621	0.00958	0.00563	0.001991	0.002362	0.001037	0.00211	0.003025	0.004762	0.002824	0.002725	0.003028	0.001248	-0.00012	0.003972	0.00743	0.006898	0.002296	0.003301	0.003316	0.00392	0.003836	0.007109
6.2198	9.82987	8.541	6.27079	5.13551	3.96767	2.94205	2.1398	1.55995	1.13953	0.838832	0.624387	0.462312	0.353251	0.272509	0.208626	0.166149	0.132615	0.11161	0.092389	0.074773	0.059621	0.04535	0.039204	0.028696	0.024148	0.018505	0.013193	0.011922	0.007381	0.004413	0.004864	0.00218	0.004792	0.004987	0.006254	0.004206	0.004787	0.00533	0.00213	0.001325	0.005214	0.007792	0.00743	0.003747	0.004663	0.003848	0.004222	0.004817	0.00802
6.2206	9.83315	8.57905	6.29037	5.16483	4.00006	2.96947	2.16056	1.57726	1.15377	0.850379	0.627325	0.463079	0.355599	0.273717	0.210434	0.168896	0.134153	0.112098	0.093637	0.074301	0.059619	0.046757	0.040112	0.029194	0.025526	0.019722	0.015521	0.01413	0.009459	0.00687	0.007241	0.004797	0.00762	0.007554	0.008721	0.007013	0.007235	0.007657	0.003798	0.002373	0.006622	0.00975	0.009287	0.006215	0.006821	0.005315	0.006459	0.006335	0.008488
6.2213	9.83734	8.61753	6.31621	5.19716	4.03511	3.0005	2.18505	1.59496	1.16911	0.865779	0.636195	0.46635	0.356609	0.275338	0.211574	0.169977	0.136293	0.113948	0.096347	0.076261	0.061439	0.048278	0.040822	0.029304	0.025546	0.018963	0.013531	0.01179	0.008399	0.004771	0.005661	0.003548	0.00567	0.006085	0.007582	0.006394	0.006425	0.006488	0.003968	0.002363	0.006202	0.00917	0.009367	0.006696	0.007212	0.005786	0.00783	0.006756	0.008268
6.2221	9.83939	8.6568	6.34427	5.23043	4.0698	3.03639	2.21271	1.61488	1.18386	0.881719	0.650684	0.476919	0.360678	0.277067	0.212653	0.170206	0.135902	0.112287	0.096106	0.07544	0.061428	0.047857	0.041421	0.031023	0.027426	0.020912	0.01538	0.01376	0.009769	0.00621	0.00572	0.004066	0.005379	0.006224	0.00746	0.005713	0.006404	0.005966	0.004847	0.002312	0.005391	0.008849	0.010026	0.006795	0.007691	0.006025	0.008109	0.006855	0.009037
6.2228	9.83961	8.69446	6.36451	5.26333	4.10785	3.07371	2.241	1.63854	1.19996	0.894358	0.664183	0.488708	0.368918	0.281526	0.214812	0.172655	0.138361	0.112827	0.095725	0.074559	0.060197	0.045286	0.039241	0.028233	0.024445	0.018281	0.01386	0.014219	0.008848	0.006349	0.00655	0.003726	0.006428	0.007193	0.00686	0.006332	0.007553	0.006606	0.003686	0.003231	0.00611	0.008038	0.007556	0.007924	0.00867	0.005894	0.006499	0.007184	0.010357
6.2235	9.83874	8.72993	6.38477	5.29451	4.14765	3.11292	2.27489	1.66467	1.22074	0.909897	0.676992	0.500647	0.380817	0.290805	0.221301	0.177534	0.14295	0.117796	0.099725	0.078588	0.062676	0.047125	0.04034	0.030102	0.025014	0.01856	0.013809	0.012967	0.007567	0.005028	0.005219	0.001165	0.004817	0.005742	0.003809	0.004141	0.005963	0.004615	0.000435	0.000881	0.00413	0.005477	0.004205	0.004583	0.005409	0.002393	0.002807	0.004383	0.008416
6.2243	9.83998	8.7599	6.40464	5.32404	4.1816	3.14705	2.31061	1.68928	1.23934	0.925484	0.688609	0.510044	0.389854	0.297972	0.228779	0.184271	0.146818	0.119333	0.098782	0.079235	0.060624	0.045292	0.038156	0.028829	0.023981	0.017907	0.014265	0.013715	0.007544	0.006855	0.006726	0.001822	0.005914	0.006409	0.004926	0.004428	0.00543	0.005052	0.001052	0.001508	0.004776	0.005124	0.004222	0.00434	0.005726	0.00366	0.002444	0.00375	0.007193
6.225	9.84671	8.78955	6.42474	5.35503	4.21122	3.17696	2.33965	1.71133	1.25334	0.935239	0.695655	0.515719	0.394759	0.302477	0.233333	0.187286	0.150553	0.121958	0.100337	0.080461	0.061919	0.046938	0.037972	0.028594	0.023946	0.017233	0.012571	0.01108	0.006489	0.00528	0.005531	0.001207	0.00438	0.005914	0.004211	0.003643	0.004895	0.003917	0.001768	0.002243	0.004842	0.00457	0.004197	0.004215	0.005311	0.002366	0.003759	0.004595	0.007068
6.2258	9.84986	8.82213	6.44385	5.38088	4.23631	3.20044	2.36063	1.73267	1.26397	0.93859	0.698705	0.51884	0.397529	0.304437	0.235424	0.189887	0.152363	0.124368	0.104797	0.083591	0.067129	0.053788	0.043962	0.034454	0.031196	0.024023	0.017641	0.01244	0.012029	0.0071	0.006161	0.004647	0.00422	0.004734	0.006811	0.004534	0.003935	0.004018	0.005108	0.001683	0.003422	0.00562	0.006957	0.004175	0.004571	0.003926	0.00775	0.004596	0.004848
6.2265	9.84564	8.84904	6.45728	5.40479	4.26119	3.21955	2.37742	1.7511	1.27773	0.943874	0.699569	0.519234	0.397634	0.304802	0.234479	0.190101	0.152687	0.123933	0.104562	0.083805	0.067553	0.054892	0.045487	0.035169	0.032461	0.026817	0.020535	0.015775	0.015304	0.010555	0.009946	0.008902	0.007114	0.009599	0.011196	0.007328	0.007789	0.006952	0.007792	0.003887	0.005866	0.008994	0.009992	0.00587	0.006746	0.0059	0.009734	0.00652	0.006783
6.2273	9.84501	8.87962	6.47424	5.43103	4.29596	3.24668	2.40594	1.77596	1.3005	0.964425	0.71052	0.525984	0.403974	0.308902	0.237109	0.192362	0.155638	0.125163	0.106442	0.084976	0.068224	0.055143	0.045398	0.035409	0.031721	0.025638	0.020586	0.016045	0.014055	0.011976	0.011307	0.007693	0.010535	0.01159	0.011307	0.008459	0.00967	0.008553	0.006603	0.005938	0.008987	0.009735	0.008582	0.007711	0.009056	0.006091	0.008405	0.00881	0.009913
6.228	9.84656	8.9161	6.499	5.46175	4.3321	3.28241	2.43948	1.80142	1.32464	0.987679	0.728204	0.536539	0.411349	0.313797	0.241034	0.195556	0.157642	0.126928	0.107227	0.084941	0.068049	0.054077	0.044722	0.033874	0.029926	0.023922	0.019701	0.01591	0.012559	0.01084	0.011701	0.006487	0.00985	0.011204	0.008511	0.008203	0.009494	0.007317	0.004267	0.004383	0.008041	0.008799	0.005747	0.006375	0.007291	0.003656	0.004739	0.007165	0.009298
6.2287	9.84608	8.94945	6.52147	5.49737	4.36716	3.32188	2.46772	1.82715	1.34532	1.00671	0.745457	0.550772	0.418341	0.31844	0.244926	0.198489	0.159006	0.12965	0.108909	0.085873	0.069821	0.0544	0.044635	0.034017	0.029139	0.021765	0.017144	0.013832	0.010412	0.008923	0.009274	0.00476	0.008232	0.008327	0.007594	0.006396	0.006537	0.00511	0.00195	0.002595	0.006335	0.006952	0.00508	0.003908	0.005074	0.001868	0.004512	0.004998	0.006361
6.2295	9.84275	8.97756	6.53224	5.51873	4.39981	3.35708	2.4913	1.84908	1.35916	1.01928	0.756621	0.559726	0.426716	0.323054	0.248161	0.200994	0.16036	0.132255	0.110303	0.087847	0.070806	0.056315	0.045689	0.035291	0.030893	0.02442	0.019008	0.014587	0.011746	0.009357	0.009918	0.006584	0.008277	0.009121	0.009078	0.00718	0.006601	0.006144	0.004655	0.00345	0.006739	0.008236	0.007954	0.004942	0.005998	0.004202	0.006207	0.006182	0.006165
6.2302	9.83917	9.00284	6.54295	5.53537	4.43329	3.38777	2.51905	1.86726	1.37465	1.02715	0.765064	0.564019	0.430468	0.328947	0.252444	0.201926	0.161502	0.132748	0.110567	0.08903	0.072128	0.056797	0.046242	0.036864	0.031586	0.025253	0.01997	0.01652	0.012859	0.0105	0.011081	0.007417	0.009499	0.010334	0.009711	0.008693	0.008484	0.006967	0.005597	0.005423	0.008232	0.00849	0.007807	0.006525	0.007311	0.005025	0.006119	0.006945	0.007478
6.231	9.84183	9.02941	6.56124	5.56125	4.47104	3.42536	2.55277	1.88867	1.39348	1.04202	0.775674	0.575609	0.436408	0.336537	0.260633	0.209316	0.166603	0.136597	0.114086	0.09187	0.074018	0.059147	0.048811	0.038324	0.033085	0.026122	0.02051	0.016789	0.013499	0.00979	0.010101	0.006646	0.008299	0.008834	0.008941	0.007523	0.007234	0.006577	0.004777	0.003942	0.006031	0.007459	0.006836	0.005605	0.005631	0.004285	0.005539	0.005545	0.005998
6.2317	9.84425	9.05254	6.57743	5.58593	4.49929	3.46028	2.58061	1.91054	1.40395	1.05062	0.783204	0.581098	0.444088	0.340836	0.264253	0.213165	0.170911	0.140727	0.117035	0.09301	0.075398	0.060907	0.050221	0.039573	0.035245	0.029201	0.02256	0.017219	0.015908	0.011109	0.0105	0.009116	0.008469	0.008953	0.01074	0.008022	0.006914	0.006956	0.006207	0.003192	0.005171	0.007798	0.008586	0.004374	0.0046	0.004095	0.005718	0.003784	0.004147
6.2324	9.83907	9.07071	6.58737	5.61072	4.52977	3.49172	2.60624	1.93516	1.41773	1.05341	0.787604	0.584128	0.445798	0.346616	0.268533	0.215195	0.173602	0.142417	0.120576	0.095879	0.079158	0.064407	0.053831	0.042243	0.038385	0.030742	0.0239	0.018459	0.016898	0.012109	0.01191	0.010106	0.009829	0.011183	0.01214	0.009292	0.008514	0.008126	0.007247	0.003892	0.007081	0.008759	0.009876	0.005394	0.00566	0.004575	0.006659	0.004704	0.004737
6.2332	9.83642	9.08837	6.59782	5.63525	4.5669	3.52181	2.63771	1.96125	1.4368	1.0665	0.792833	0.589447	0.448658	0.347985	0.272372	0.219485	0.176231	0.143406	0.120715	0.097749	0.079867	0.064206	0.05416	0.044052	0.038694	0.031311	0.026359	0.021988	0.018367	0.014349	0.01393	0.010965	0.012718	0.013393	0.013149	0.010662	0.010373	0.010106	0.007686	0.005141	0.00866	0.010908	0.010655	0.007693	0.0081	0.006404	0.006428	0.006003	0.007016
6.2339	9.8427	9.1095	6.61471	5.6638	4.60135	3.55419	2.66911	1.98693	1.45923	1.08326	0.801693	0.592978	0.452318	0.349576	0.271732	0.220375	0.179022	0.145096	0.122205	0.097699	0.078387	0.061557	0.052231	0.041593	0.036175	0.028081	0.025089	0.023009	0.016748	0.016359	0.01534	0.009686	0.015348	0.015193	0.01259	0.012052	0.013154	0.011846	0.005596	0.006421	0.010401	0.011369	0.008746	0.009234	0.00967	0.005474	0.004498	0.007364	0.009877
6.2347	9.84904	9.13493	6.64142	5.70189	4.64022	3.59223	2.70413	2.02059	1.48403	1.10506	0.81892	0.605165	0.460795	0.357472	0.278249	0.223962	0.181428	0.148523	0.126042	0.102686	0.082774	0.066343	0.056778	0.044809	0.038812	0.030398	0.025096	0.022465	0.016405	0.014666	0.013987	0.008183	0.012765	0.01373	0.009807	0.009089	0.01072	0.008733	0.002403	0.003218	0.006627	0.008125	0.005363	0.005851	0.006496	0.002071	0.001405	0.003971	0.007753
6.2354	9.84526	9.16242	6.66707	5.73252	4.67315	3.62567	2.73398	2.05074	1.50808	1.12225	0.836575	0.6183	0.47061	0.362228	0.281374	0.227277	0.181753	0.148108	0.124817	0.102141	0.082209	0.064678	0.055992	0.044035	0.039217	0.030533	0.025171	0.0225	0.01712	0.013921	0.012722	0.008278	0.01056	0.010595	0.008732	0.007034	0.007075	0.006638	0.003228	0.001913	0.003892	0.00554	0.005848	0.004136	0.004751	0.001796	0.00208	0.001416	0.003649
6.2361	9.84161	9.18342	6.68995	5.75863	4.70238	3.65462	2.7606	2.07215	1.5294	1.1357	0.84735	0.627764	0.477644	0.367002	0.282269	0.227771	0.181548	0.149163	0.125432	0.101035	0.081053	0.063413	0.053817	0.041959	0.036791	0.028578	0.023166	0.020555	0.015534	0.013375	0.012306	0.007172	0.010474	0.010239	0.008886	0.007898	0.00824	0.007522	0.003072	0.003408	0.005687	0.006334	0.004962	0.00562	0.006246	0.002081	0.002754	0.00349	0.005673
6.2369	9.8424	9.20236	6.71037	5.78592	4.73275	3.68634	2.79364	2.0931	1.55083	1.15778	0.862797	0.639421	0.488771	0.374439	0.289606	0.234069	0.187075	0.153	0.130549	0.106533	0.087151	0.06882	0.058714	0.046086	0.040388	0.030795	0.024253	0.020972	0.015481	0.012552	0.011353	0.005629	0.008442	0.008666	0.007353	0.005915	0.006487	0.005509	0.00104	0.001795	0.004664	0.004511	0.003139	0.003847	0.005293	0.000837	0.001542	0.002307	0.00401
6.2376	9.84372	9.22103	6.72826	5.80635	4.75694	3.71541	2.82382	2.11905	1.56705	1.17343	0.885622	0.652987	0.498256	0.383575	0.296381	0.237404	0.19013	0.154685	0.130324	0.105548	0.085286	0.065735	0.05671	0.044452	0.038604	0.02915	0.024948	0.020617	0.015667	0.013387	0.012099	0.006264	0.009067	0.009692	0.007909	0.005941	0.005552	0.005245	0.001775	0.00098	0.003899	0.004607	0.003605	0.003062	0.004258	0.000153	0.001547	0.002173	0.002826
6.2384	9.84011	9.2377	6.74422	5.82754	4.78199	3.74259	2.84803	2.14234	1.58613	1.18359	0.896559	0.668014	0.507203	0.389961	0.302728	0.241871	0.194237	0.157912	0.133121	0.107675	0.086353	0.068132	0.057276	0.045128	0.03972	0.031727	0.025075	0.020294	0.016963	0.014344	0.012295	0.007611	0.010044	0.010319	0.008645	0.007188	0.006789	0.005262	0.003122	0.002717	0.004526	0.004874	0.004471	0.004529	0.004475	0.00087	0.003164	0.003609	0.004022
6.2391	9.83094	9.24584	6.75006	5.84303	4.80748	3.76828	2.87122	2.15686	1.60041	1.19335	0.900502	0.674526	0.517176	0.396104	0.305911	0.246853	0.19855	0.161955	0.136924	0.110847	0.090815	0.072545	0.061039	0.048221	0.043453	0.035279	0.028438	0.023057	0.019606	0.015577	0.013578	0.010264	0.010487	0.010531	0.010648	0.00808	0.006482	0.006154	0.004804	0.00305	0.004709	0.005826	0.006164	0.004352	0.004358	0.001953	0.005907	0.004152	0.003845
6.2399	9.82914	9.25318	6.75425	5.85291	4.82819	3.79807	2.89586	2.17364	1.61511	1.20116	0.908442	0.675597	0.520907	0.403105	0.309621	0.248104	0.20023	0.163475	0.137554	0.111938	0.091386	0.073475	0.061889	0.049011	0.043194	0.03642	0.029408	0.026367	0.022046	0.018798	0.017719	0.013104	0.014497	0.014712	0.014528	0.011491	0.010692	0.010345	0.007325	0.00699	0.009149	0.010667	0.009624	0.007863	0.007879	0.005323	0.007687	0.007843	0.008586
6.2406	9.83435	9.2692	6.76971	5.87232	4.85667	3.83132	2.92421	2.19729	1.63344	1.21304	0.918689	0.685844	0.524054	0.407731	0.316718	0.254191	0.203327	0.165592	0.140271	0.114435	0.095363	0.076242	0.064876	0.051968	0.045911	0.037417	0.030815	0.027164	0.021824	0.019195	0.017816	0.013331	0.014744	0.014729	0.013746	0.011728	0.011479	0.010782	0.006502	0.006757	0.009606	0.010244	0.007501	0.006769	0.007396	0.00475	0.005384	0.00638	0.008723
6.2413	9.84055	9.28557	6.78718	5.89227	4.89032	3.86539	2.9542	2.21873	1.65119	1.22655	0.926811	0.696676	0.533726	0.412303	0.320321	0.257093	0.207519	0.168415	0.143093	0.114907	0.096345	0.077454	0.064619	0.052731	0.046412	0.038989	0.031507	0.026896	0.023056	0.018537	0.017127	0.013383	0.013736	0.013601	0.014637	0.01155	0.009821	0.010184	0.007604	0.005679	0.008138	0.009356	0.009074	0.005222	0.005467	0.004422	0.006296	0.004792	0.005255
6.2421	9.84336	9.29654	6.79647	5.90668	4.91943	3.89893	2.98253	2.23379	1.66707	1.23686	0.93347	0.699665	0.539694	0.419993	0.323729	0.258582	0.208978	0.168813	0.144102	0.116246	0.097764	0.080123	0.067187	0.054479	0.048242	0.039538	0.032006	0.027635	0.024335	0.019715	0.018327	0.016032	0.015325	0.01518	0.016467	0.013529	0.011891	0.011873	0.009983	0.007558	0.009547	0.011715	0.011963	0.007441	0.007637	0.006711	0.008815	0.007391	0.006774
6.2428	9.83947	9.30479	6.8076	5.92429	4.95094	3.93239	3.01148	2.25793	1.6835	1.25221	0.943442	0.705217	0.542987	0.421135	0.327912	0.262145	0.209841	0.169206	0.144735	0.116289	0.099196	0.080726	0.06914	0.056732	0.049044	0.040931	0.034869	0.029238	0.025657	0.019698	0.020129	0.017925	0.015838	0.015952	0.017609	0.013881	0.012953	0.012435	0.011536	0.008631	0.01021	0.012167	0.012485	0.008543	0.008579	0.008453	0.008518	0.007373	0.006996
6.2436	9.83796	9.3152	6.82429	5.94821	4.99064	3.96874	3.04555	2.29181	1.70524	1.26815	0.959546	0.717641	0.548151	0.422819	0.329096	0.264308	0.213334	0.172159	0.145818	0.116292	0.10013	0.080379	0.068003	0.055626	0.047878	0.039124	0.033152	0.030461	0.025011	0.020651	0.019933	0.017219	0.017131	0.016576	0.016593	0.014445	0.014136	0.013039	0.012039	0.009854	0.010733	0.011771	0.012098	0.008757	0.009493	0.009237	0.008551	0.007647	0.00844
6.2443	9.83873	9.32593	6.83981	5.97221	5.02491	4.00589	3.07912	2.32404	1.7323	1.2842	0.970131	0.728775	0.555975	0.428443	0.33167	0.265033	0.215209	0.173754	0.148963	0.117537	0.101965	0.081084	0.068958	0.05657	0.048472	0.038299	0.032137	0.029876	0.024005	0.019647	0.019147	0.015954	0.016686	0.016011	0.015547	0.013269	0.013851	0.012564	0.010304	0.009349	0.010738	0.010616	0.010403	0.008831	0.008567	0.007422	0.006136	0.006792	0.009005
6.245	9.83449	9.32978	6.85218	5.9924	5.05039	4.04148	3.11253	2.35114	1.75778	1.30204	0.978755	0.733229	0.561499	0.432837	0.333744	0.266016	0.213953	0.171678	0.148257	0.11715	0.100979	0.080238	0.069602	0.057874	0.049306	0.040383	0.034161	0.03241	0.026569	0.02145	0.019991	0.017037	0.01809	0.016824	0.016751	0.014183	0.014345	0.014137	0.010687	0.009333	0.009962	0.01113	0.011227	0.008645	0.008581	0.008255	0.00718	0.005945	0.010108
6.2458	9.83081	9.33489	6.87128	6.01218	5.0771	4.0775	3.14479	2.38389	1.78386	1.32871	0.99634	0.743115	0.568424	0.439072	0.340769	0.272092	0.218338	0.173883	0.148352	0.117716	0.099044	0.079083	0.068037	0.054829	0.047411	0.038468	0.032756	0.031655	0.024535	0.021436	0.020356	0.015742	0.019205	0.018319	0.016217	0.015579	0.01533	0.014902	0.009793	0.011298	0.012277	0.011945	0.010612	0.01025	0.010876	0.008671	0.006875	0.00799	0.012343
6.2465	9.83816	9.35151	6.89748	6.0342	5.11011	4.10935	3.17943	2.42166	1.81545	1.35311	1.01884	0.763202	0.580092	0.44832	0.349377	0.27943	0.224226	0.178091	0.15182	0.120623	0.100762	0.078521	0.067895	0.054117	0.046499	0.036476	0.030644	0.029363	0.022242	0.018813	0.018074	0.0127	0.016363	0.015518	0.012974	0.011587	0.012228	0.01119	0.006391	0.007456	0.008385	0.008523	0.00704	0.007428	0.008174	0.004379	0.003873	0.005208	0.009051
6.2473	9.84222	9.36905	6.92316	6.05947	5.13986	4.13798	3.21242	2.44878	1.8458	1.3762	1.03552	0.779058	0.594488	0.456566	0.353493	0.283116	0.227162	0.179587	0.153876	0.12143	0.102708	0.080987	0.069131	0.055793	0.049475	0.039332	0.03212	0.028299	0.023138	0.01869	0.01724	0.013086	0.014559	0.014113	0.01359	0.011053	0.010394	0.008916	0.007097	0.004872	0.006181	0.006499	0.007116	0.005974	0.00512	0.002805	0.003779	0.002874	0.004367
6.248	9.83714	9.37527	6.93983	6.07842	5.16731	4.16734	3.23844	2.47096	1.86563	1.39869	1.05033	0.788657	0.604447	0.465804	0.358602	0.286634	0.22918	0.181985	0.155744	0.123708	0.104736	0.083695	0.07131	0.057661	0.050894	0.04079	0.033578	0.028078	0.024327	0.019208	0.017079	0.013165	0.014087	0.014012	0.013599	0.010661	0.010162	0.008775	0.006735	0.00514	0.006129	0.006577	0.006045	0.004903	0.004878	0.002533	0.003987	0.001993	0.003045
6.2487	9.8396	9.38558	6.95755	6.09707	5.19386	4.19935	3.2651	2.49738	1.88744	1.41709	1.07048	0.806	0.612169	0.473087	0.365044	0.289177	0.230583	0.181578	0.154117	0.122901	0.102689	0.082138	0.069722	0.056404	0.049227	0.039663	0.033141	0.02852	0.023109	0.019141	0.017472	0.012628	0.01427	0.014095	0.012931	0.010524	0.010295	0.008788	0.006418	0.005173	0.006242	0.00625	0.005207	0.004636	0.004792	0.001626	0.00335	0.001746	0.003788
6.2495	9.84159	9.39873	6.97736	6.11834	5.22303	4.23039	3.29642	2.52276	1.91328	1.43461	1.08413	0.823508	0.626047	0.479945	0.371642	0.296305	0.234331	0.184286	0.156085	0.124149	0.103237	0.083476	0.07058	0.056722	0.049984	0.040911	0.033239	0.027048	0.022487	0.018648	0.016389	0.012485	0.013198	0.012593	0.012839	0.009692	0.009543	0.007255	0.006666	0.004701	0.0056	0.005638	0.004915	0.003403	0.003829	0.001034	0.003208	0.001883	0.003036
6.2502	9.83893	9.40478	6.98829	6.1334	5.2465	4.25579	3.32872	2.5424	1.93229	1.45199	1.09626	0.831534	0.639074	0.490442	0.376698	0.300061	0.239437	0.190122	0.161771	0.127345	0.107493	0.086932	0.072687	0.058438	0.051591	0.042217	0.033955	0.026945	0.023794	0.017975	0.016176	0.013582	0.011874	0.012169	0.013225	0.009758	0.007929	0.007732	0.007272	0.004057	0.004416	0.005664	0.005691	0.00237	0.002826	0.00054	0.003744	0.00155	0.000562
6.251	9.8385	9.41133	7.00057	6.14721	5.2644	4.28014	3.35225	2.56275	1.9416	1.46461	1.10889	0.84016	0.64279	0.495608	0.383174	0.303017	0.241563	0.190488	0.163337	0.129161	0.111409	0.089338	0.074752	0.060724	0.053927	0.044413	0.037141	0.02971	0.02533	0.020501	0.018832	0.015617	0.014401	0.015215	0.015972	0.011864	0.011456	0.009998	0.009008	0.006154	0.007493	0.00825	0.008287	0.005386	0.005592	0.002866	0.00628	0.004886	0.003448
6.2517	9.83727	9.41931	7.01209	6.16005	5.283	4.30234	3.37267	2.5864	1.95829	1.47289	1.11951	0.85196	0.65032	0.498088	0.387315	0.308308	0.244734	0.191229	0.162648	0.128632	0.1105	0.089839	0.075683	0.061495	0.055077	0.045744	0.038532	0.031321	0.02722	0.022491	0.021143	0.016818	0.016221	0.016795	0.017122	0.013734	0.012706	0.010938	0.010109	0.007164	0.009163	0.009541	0.010348	0.006656	0.006812	0.004357	0.007681	0.006146	0.004309
6.2525	9.83759	9.42657	7.02331	6.17179	5.30125	4.32414	3.39644	2.61223	1.9789	1.48489	1.12805	0.861067	0.659886	0.505994	0.390041	0.312584	0.25022	0.197665	0.166684	0.131288	0.112216	0.091355	0.077129	0.061521	0.054973	0.04682	0.039088	0.033117	0.029236	0.023667	0.021418	0.019404	0.018337	0.016711	0.018468	0.01611	0.013222	0.012655	0.012515	0.01013	0.011549	0.011437	0.012554	0.009282	0.008908	0.006823	0.010107	0.008703	0.005775
6.2532	9.83876	9.4329	7.04251	6.18957	5.32386	4.35021	3.4224	2.63645	1.99857	1.50339	1.13864	0.867179	0.666869	0.513327	0.398654	0.317407	0.253963	0.201438	0.170327	0.137071	0.117599	0.097428	0.081842	0.066684	0.058636	0.049563	0.041361	0.03652	0.030739	0.02505	0.023421	0.019247	0.01907	0.018244	0.016931	0.015833	0.013845	0.012787	0.009348	0.009453	0.011132	0.01045	0.010157	0.008165	0.007751	0.005136	0.00616	0.007455	0.006358
6.2539	9.84589	9.44148	7.06426	6.20783	5.34848	4.38327	3.44821	2.66147	2.0199	1.52245	1.15647	0.879309	0.672218	0.518277	0.405194	0.322816	0.257942	0.202838	0.170787	0.1371	0.115898	0.096287	0.081412	0.067654	0.059406	0.049792	0.04254	0.03965	0.032439	0.02771	0.025961	0.019947	0.021189	0.019334	0.018031	0.015323	0.013544	0.013857	0.008527	0.008292	0.010611	0.010699	0.008846	0.007375	0.007291	0.003965	0.003819	0.005235	0.006888
6.2547	9.85596	9.45129	7.08553	6.22072	5.37442	4.41703	3.48071	2.6873	2.0446	1.5445	1.17382	0.894389	0.680629	0.523607	0.408724	0.325896	0.261063	0.205988	0.172146	0.13714	0.115058	0.094408	0.079152	0.064114	0.056586	0.047142	0.04179	0.03804	0.030869	0.02839	0.026671	0.019777	0.023159	0.021324	0.018991	0.016613	0.016065	0.015367	0.008707	0.009192	0.011842	0.012589	0.009447	0.008805	0.007991	0.004425	0.002789	0.005855	0.007898
6.2554	9.85849	9.4544	7.10515	6.23405	5.40135	4.45062	3.51459	2.71709	2.06684	1.56697	1.18842	0.904541	0.692911	0.531719	0.411075	0.328298	0.264094	0.20831	0.175158	0.140582	0.11885	0.098799	0.082903	0.068346	0.059658	0.049924	0.042852	0.037012	0.030761	0.026792	0.025923	0.019949	0.021441	0.020566	0.017593	0.015815	0.016097	0.013569	0.008199	0.007424	0.010673	0.011251	0.008748	0.006787	0.006663	0.003567	0.001321	0.003477	0.00584
6.2562	9.85775	9.45553	7.1243	6.24612	5.42698	4.48006	3.54623	2.74347	2.08612	1.5843	1.20585	0.91477	0.69963	0.539608	0.416635	0.329848	0.264954	0.209539	0.176548	0.142462	0.12042	0.099439	0.083603	0.069205	0.061547	0.051854	0.044712	0.038241	0.033151	0.028302	0.026683	0.022228	0.021991	0.020635	0.019263	0.016404	0.015496	0.013909	0.009649	0.007954	0.009923	0.010991	0.010078	0.007037	0.006762	0.005077	0.003641	0.003537	0.005339
6.2569	9.85474	9.4594	7.13943	6.25897	5.4461	4.50639	3.57569	2.76486	2.10447	1.59665	1.21739	0.925944	0.708094	0.543532	0.421819	0.334971	0.265958	0.209853	0.176572	0.141776	0.120274	0.099183	0.083727	0.068489	0.060611	0.051358	0.043406	0.037235	0.032694	0.027975	0.025936	0.022582	0.022455	0.021469	0.020516	0.017828	0.01665	0.014652	0.011982	0.009658	0.011097	0.011445	0.011742	0.00953	0.008406	0.00562	0.006545	0.00543	0.006213
6.2576	9.84894	9.46282	7.15004	6.2712	5.46327	4.53262	3.60137	2.79317	2.12414	1.61204	1.22846	0.933334	0.715493	0.547872	0.425538	0.341271	0.272937	0.216112	0.182331	0.144865	0.123923	0.102512	0.086946	0.071008	0.06357	0.053407	0.045225	0.037914	0.034084	0.028004	0.025886	0.023461	0.022414	0.021019	0.020496	0.017657	0.016469	0.014671	0.013202	0.009287	0.010186	0.011544	0.012332	0.00914	0.008566	0.00616	0.007404	0.00536	0.005572
6.2584	9.85023	9.47034	7.17109	6.28261	5.48105	4.55133	3.63145	2.8251	2.14518	1.6284	1.24073	0.94317	0.718549	0.550017	0.427844	0.342067	0.275893	0.219068	0.185797	0.149601	0.128669	0.106878	0.091042	0.075094	0.066196	0.055763	0.047241	0.04078	0.035569	0.02981	0.028151	0.024237	0.02352	0.023065	0.021862	0.019093	0.017745	0.015667	0.013778	0.010663	0.011222	0.01262	0.012427	0.010035	0.009962	0.007626	0.00803	0.006626	0.007338
6.2591	9.8548	9.4767	7.19792	6.29971	5.50372	4.57553	3.66124	2.85247	2.17313	1.65064	1.25163	0.951464	0.728154	0.555152	0.430759	0.345612	0.275998	0.218183	0.184772	0.149776	0.129414	0.108483	0.093287	0.077979	0.068551	0.057048	0.048026	0.041795	0.035824	0.031165	0.029006	0.024342	0.023545	0.02366	0.021757	0.018389	0.01757	0.015892	0.013203	0.010508	0.010887	0.012595	0.010972	0.00881	0.009256	0.006651	0.007515	0.00621	0.006503
6.2599	9.85177	9.47866	7.21952	6.31767	5.52716	4.61013	3.68798	2.88144	2.20026	1.67878	1.27175	0.960093	0.735993	0.565951	0.437688	0.349971	0.281237	0.221742	0.187011	0.150745	0.128423	0.106852	0.091306	0.075558	0.06727	0.056927	0.049135	0.042634	0.037583	0.032434	0.030386	0.025211	0.025334	0.023909	0.022355	0.018737	0.017349	0.017131	0.012922	0.010797	0.011156	0.012334	0.010751	0.008929	0.009175	0.00587	0.007114	0.005909	0.006862
6.2606	9.85025	9.48059	7.2408	6.32875	5.5536	4.64546	3.72239	2.9065	2.22173	1.70183	1.29663	0.977486	0.741656	0.570354	0.44588	0.356663	0.286729	0.226994	0.190894	0.156237	0.130846	0.107345	0.090699	0.075231	0.066103	0.055179	0.048058	0.041937	0.035986	0.033027	0.030628	0.023464	0.025897	0.024611	0.021368	0.01913	0.017822	0.016294	0.011024	0.010769	0.012548	0.011736	0.008274	0.008912	0.008548	0.003652	0.005396	0.006152	0.007735
6.2613	9.84974	9.48515	7.26168	6.3407	5.57804	4.67818	3.75567	2.93019	2.246	1.72246	1.31414	0.996924	0.757253	0.576501	0.451028	0.365171	0.293617	0.231512	0.194501	0.158735	0.134493	0.111112	0.094226	0.077988	0.069041	0.057297	0.048885	0.042324	0.035404	0.031714	0.029796	0.022751	0.023514	0.023159	0.019745	0.017767	0.016549	0.014111	0.010032	0.008907	0.010956	0.010494	0.007492	0.00683	0.006745	0.00243	0.003934	0.004089	0.004152
6.2621	9.84654	9.48961	7.27998	6.35482	5.60156	4.70572	3.78297	2.96369	2.27006	1.7427	1.3269	1.01104	0.771967	0.587674	0.455131	0.366454	0.29852	0.236706	0.198804	0.160738	0.137056	0.112695	0.09525	0.079242	0.069634	0.05866	0.050008	0.043037	0.036347	0.031298	0.029789	0.024365	0.023497	0.022512	0.021199	0.017931	0.016562	0.014185	0.011165	0.00931	0.010829	0.011187	0.008545	0.005973	0.005998	0.003233	0.004467	0.003012	0.003286
6.2628	9.84527	9.48812	7.30324	6.3699	5.62588	4.72393	3.81677	2.99845	2.2926	1.76125	1.33902	1.0197	0.780436	0.597524	0.46267	0.369383	0.296709	0.234654	0.198853	0.162327	0.138005	0.114454	0.097088	0.08012	0.070573	0.059269	0.050257	0.042156	0.036946	0.032037	0.029908	0.023913	0.023666	0.023411	0.020597	0.01896	0.016911	0.014834	0.010694	0.009359	0.011978	0.011516	0.009074	0.006812	0.006728	0.003162	0.004006	0.004382	0.004565
6.2636	9.84007	9.48541	7.32666	6.38413	5.64422	4.74545	3.84639	3.02323	2.3182	1.77592	1.35068	1.02773	0.788024	0.605892	0.471689	0.378661	0.300858	0.236233	0.198442	0.159295	0.136794	0.113993	0.097487	0.081149	0.071951	0.061528	0.052326	0.044365	0.038954	0.033365	0.031306	0.026282	0.025065	0.024559	0.022296	0.020688	0.01755	0.015832	0.012672	0.011458	0.013487	0.012834	0.010972	0.0086	0.009086	0.004711	0.006325	0.00618	0.004193
6.2643	9.83396	9.48974	7.34272	6.39361	5.65478	4.77321	3.86831	3.04677	2.345	1.79288	1.36092	1.03946	0.793064	0.611653	0.48008	0.387192	0.310278	0.245904	0.205812	0.164076	0.139704	0.116273	0.098438	0.08143	0.071742	0.061148	0.052027	0.045376	0.039005	0.034126	0.031327	0.026853	0.026055	0.02441	0.022107	0.021579	0.018821	0.016383	0.012943	0.012079	0.013788	0.013115	0.010713	0.009241	0.009237	0.004352	0.005985	0.005921	0.004454
6.2651	9.83367	9.4944	7.36757	6.40257	5.67159	4.80373	3.89798	3.07205	2.37084	1.81529	1.37574	1.04891	0.800873	0.613621	0.481417	0.38965	0.316016	0.251702	0.211651	0.171444	0.146683	0.124361	0.105576	0.087178	0.07662	0.064407	0.055085	0.047434	0.040603	0.034484	0.032175	0.026961	0.026193	0.024778	0.022395	0.021517	0.019049	0.017051	0.011841	0.011367	0.013666	0.013314	0.010021	0.008269	0.008535	0.004989	0.004603	0.005359	0.005582
6.2658	9.83915	9.49495	7.39523	6.40743	5.69086	4.83178	3.92585	3.09662	2.3936	1.83943	1.39031	1.05805	0.808033	0.617821	0.479758	0.385751	0.312377	0.248892	0.209321	0.169595	0.146223	0.123762	0.105926	0.088948	0.07742	0.066147	0.057875	0.050184	0.043533	0.037924	0.035765	0.029401	0.028374	0.027118	0.024195	0.022017	0.019909	0.018151	0.012952	0.011657	0.014036	0.014814	0.011291	0.008949	0.008665	0.00471	0.004234	0.005239	0.006402
6.2665	9.845	9.49719	7.42437	6.41752	5.71937	4.85834	3.95874	3.1255	2.41391	1.86053	1.40968	1.07275	0.816941	0.624799	0.486076	0.387979	0.310805	0.24518	0.205369	0.166183	0.14218	0.11924	0.102494	0.085096	0.074498	0.063225	0.055493	0.050872	0.042321	0.038212	0.035753	0.028309	0.030152	0.028076	0.024663	0.023306	0.021497	0.019509	0.01278	0.012285	0.015684	0.015392	0.011469	0.010087	0.010393	0.005208	0.004702	0.006347	0.00782
6.2673	9.84435	9.49653	7.45624	6.44028	5.74888	4.89054	3.99729	3.15612	2.44468	1.88396	1.43153	1.09359	0.836869	0.637587	0.496404	0.399297	0.317093	0.250558	0.207997	0.16779	0.142769	0.118657	0.101202	0.083754	0.072786	0.061343	0.053491	0.04801	0.040149	0.03659	0.034171	0.025657	0.02878	0.026515	0.022571	0.020884	0.020645	0.016907	0.010918	0.010153	0.013102	0.01411	0.010067	0.008615	0.007831	0.003646	0.00274	0.004215	0.005628
6.268	9.84328	9.49717	7.47683	6.45366	5.76435	4.91636	4.0236	3.18428	2.47154	1.90748	1.44928	1.10601	0.8529	0.654948	0.507345	0.406028	0.324524	0.257529	0.212018	0.169842	0.14399	0.119589	0.101133	0.083445	0.073077	0.062294	0.053232	0.046141	0.040581	0.035121	0.032243	0.026398	0.026631	0.024366	0.022463	0.019415	0.017856	0.015949	0.011379	0.009104	0.010383	0.012271	0.010988	0.007247	0.006482	0.002787	0.003401	0.002746	0.002959
6.2688	9.8413	9.50258	7.50116	6.46097	5.77849	4.9387	4.04361	3.20953	2.49208	1.92477	1.46524	1.11855	0.858841	0.662219	0.518115	0.413718	0.330824	0.26336	0.219478	0.176552	0.15084	0.127759	0.107803	0.089175	0.078787	0.067024	0.056452	0.047891	0.04311	0.036801	0.033543	0.027948	0.027351	0.024446	0.023172	0.019135	0.016946	0.015288	0.011869	0.008314	0.010273	0.011131	0.010648	0.006897	0.006133	0.003087	0.003661	0.001447	0.00184
6.2695	9.83789	9.50089	7.53208	6.47315	5.79985	4.96543	4.06543	3.22983	2.51372	1.94098	1.47717	1.129	0.86944	0.665298	0.519015	0.417907	0.333083	0.264319	0.218968	0.176321	0.150369	0.127659	0.109403	0.090365	0.080617	0.069074	0.058572	0.049	0.04475	0.037371	0.034052	0.029748	0.026561	0.024735	0.024022	0.020394	0.016875	0.016188	0.013819	0.009103	0.010273	0.01136	0.011668	0.006646	0.006472	0.004596	0.00573	0.002016	0.001689
6.2702	9.83895	9.49912	7.55654	6.4852	5.81678	4.98856	4.08915	3.25232	2.53828	1.96512	1.48879	1.13362	0.878331	0.674589	0.519985	0.415818	0.333184	0.26371	0.217378	0.173752	0.14565	0.122009	0.103933	0.086095	0.077067	0.066854	0.057432	0.048701	0.044981	0.038702	0.035513	0.031048	0.028701	0.027525	0.025863	0.022515	0.019266	0.018108	0.015049	0.012254	0.013693	0.014471	0.014248	0.010257	0.010673	0.007137	0.008041	0.006176	0.004729
6.271	9.84356	9.50178	7.58405	6.50052	5.83747	5.01161	4.11568	3.28375	2.5681	1.993	1.51478	1.14773	0.886168	0.686846	0.532183	0.421356	0.336332	0.267347	0.221136	0.1788	0.148777	0.125907	0.106541	0.087533	0.078425	0.066002	0.0571	0.047639	0.043068	0.038109	0.03497	0.028876	0.028789	0.028093	0.0252	0.021402	0.019804	0.017296	0.013177	0.011082	0.013381	0.013749	0.011456	0.008944	0.00957	0.005445	0.005579	0.005394	0.006107
6.2717	9.84289	9.50258	7.6139	6.51469	5.86114	5.03779	4.1466	3.31828	2.59389	2.0174	1.53982	1.17146	0.903141	0.69646	0.542866	0.433439	0.342625	0.27072	0.221069	0.179403	0.150961	0.12742	0.107994	0.090446	0.079229	0.067005	0.057153	0.048102	0.042431	0.036932	0.033554	0.026889	0.026612	0.025467	0.023034	0.018135	0.016457	0.01452	0.01087	0.008305	0.010104	0.010532	0.009109	0.005448	0.006544	0.002768	0.003352	0.002667	0.003311
6.2725	9.84359	9.50563	7.64136	6.52222	5.87684	5.05892	4.1735	3.34118	2.61575	2.03424	1.5572	1.1881	0.917313	0.706261	0.547058	0.43866	0.349657	0.276102	0.223631	0.178805	0.151983	0.126782	0.107146	0.088778	0.07837	0.066807	0.057315	0.048624	0.042933	0.037904	0.033715	0.028411	0.028064	0.026698	0.024575	0.020017	0.018619	0.015991	0.013702	0.010617	0.010996	0.011974	0.010911	0.006809	0.007185	0.00372	0.005764	0.004229	0.004522
6.2732	9.84179	9.51091	7.66339	6.53012	5.88956	5.0825	4.19279	3.3599	2.64052	2.04766	1.56891	1.20267	0.931156	0.716634	0.55298	0.440613	0.35187	0.279465	0.229983	0.185927	0.156355	0.132654	0.112359	0.092911	0.082403	0.069919	0.058368	0.050117	0.044616	0.038397	0.034458	0.029224	0.028267	0.026701	0.025228	0.02064	0.018592	0.016264	0.014094	0.010749	0.011408	0.012666	0.010384	0.005572	0.006858	0.004022	0.005056	0.003822	0.004545
6.2739	9.83562	9.50687	7.67989	6.53933	5.902	5.10572	4.21319	3.38531	2.66203	2.06705	1.57904	1.21252	0.945176	0.729474	0.5617	0.444483	0.353439	0.279984	0.229523	0.188637	0.158505	0.134724	0.114658	0.095951	0.085753	0.073139	0.062527	0.052957	0.046996	0.039717	0.035778	0.031414	0.028516	0.026751	0.026588	0.02129	0.018171	0.017944	0.014944	0.011339	0.012329	0.013066	0.011844	0.005252	0.006778	0.005082	0.006006	0.003902	0.003595
6.2747	9.83321	9.50637	7.70359	6.54558	5.92043	5.11839	4.23748	3.40861	2.68089	2.08556	1.59461	1.21837	0.948342	0.73577	0.569076	0.449339	0.357045	0.282411	0.229609	0.185543	0.155081	0.13199	0.110985	0.092467	0.082889	0.071765	0.063413	0.055033	0.048142	0.043433	0.039154	0.033669	0.033082	0.030807	0.028724	0.026006	0.022967	0.021	0.01757	0.014895	0.016435	0.016812	0.01465	0.009478	0.010673	0.007608	0.008592	0.008198	0.007901
6.2754	9.83992	9.5183	7.73737	6.55466	5.93879	5.13439	4.26268	3.43208	2.7024	2.09788	1.61367	1.2361	0.955659	0.737298	0.573994	0.456187	0.362373	0.288979	0.235707	0.190971	0.159909	0.136158	0.113622	0.093804	0.083847	0.071293	0.062501	0.0546	0.04673	0.042541	0.038732	0.032948	0.03236	0.031055	0.027731	0.025504	0.023505	0.020508	0.015698	0.014553	0.016762	0.01665	0.013217	0.008836	0.010772	0.006326	0.00653	0.007626	0.008048
6.2762	9.84391	9.5215	7.76238	6.56815	5.95042	5.15426	4.28666	3.45942	2.72437	2.11456	1.62717	1.25134	0.97213	0.748719	0.580946	0.463118	0.370154	0.296909	0.242498	0.196352	0.16459	0.141329	0.118893	0.099326	0.089028	0.075415	0.064502	0.054872	0.048951	0.041932	0.038623	0.034449	0.030321	0.029016	0.028483	0.024775	0.021747	0.019239	0.017709	0.012485	0.014864	0.016201	0.014859	0.006927	0.008033	0.006667	0.008461	0.006027	0.00395
6.2769	9.84418	9.51926	7.78439	6.57733	5.95828	5.17042	4.31353	3.47799	2.74777	2.13117	1.64175	1.25791	0.978495	0.757303	0.5847	0.463962	0.371549	0.300624	0.244732	0.198636	0.164515	0.141024	0.118998	0.10004	0.089402	0.077189	0.066447	0.057226	0.051555	0.044406	0.041267	0.036503	0.033515	0.03129	0.031087	0.026159	0.02316	0.021393	0.019653	0.014819	0.015778	0.018196	0.017383	0.008581	0.009577	0.008411	0.009925	0.006511	0.004894
6.2777	9.84917	9.52971	7.81148	6.58558	5.96886	5.19796	4.33907	3.50719	2.77098	2.15118	1.66014	1.27077	0.985937	0.764555	0.591642	0.467995	0.373381	0.300536	0.245765	0.201408	0.167416	0.144406	0.12168	0.102592	0.091254	0.077911	0.067649	0.059168	0.052247	0.045418	0.042479	0.036645	0.036038	0.032832	0.030889	0.026971	0.025553	0.022985	0.018735	0.016201	0.01769	0.018598	0.016565	0.010113	0.011729	0.008674	0.008568	0.007613	0.008046
[truncated: 1,059 more rows]
[truncated: 694 more columns]
